# Supplementary material for: Opa1 processing is dispensable in mouse development but is protective in mitochondrial cardiomyopathy
Source: Sci Adv. 2024 Aug 2;10(31):eadp0443. doi: 10.1126/sciadv.adp0443 (PMC11296347; doi:10.1126/sciadv.adp0443)
Supplement: Supplementary file 2 — Table S2 [file sciadv.adp0443_table_s2.zip]

Archive with 1 entries (1 files):
- sciadv.adp0443_table_s2.xlsx
