# Supplementary material for: Opa1 processing is dispensable in mouse development but is protective in mitochondrial cardiomyopathy
Source: Sci Adv. 2024 Aug 2;10(31):eadp0443. doi: 10.1126/sciadv.adp0443 (PMC11296347; doi:10.1126/sciadv.adp0443)
Supplement: Supplementary file 2 — Table S2 [file sciadv.adp0443_table_s2.zip › sciadv.adp0443_table_s2.xlsx]

## Sheet: Description
Title	Op1d4 and Cox10 heart proteome
Software	DIA-NN 1.8.0
Groups	WT, Cox10-KO, Opa1d4-KI, Cox10-KO Opa1d4-KI
Column	Aurora 50cm, 1.7µm bead size
Instrument	Exploris480, nLC 1200 (Thermo Fisher Scientific)
Acquisition	DIA
FAIMS	-45V
Digestion Method	SP3
Analysis	One way ANOVA (permutation based FDR), K-Means Clustering
ColumnName	Description
01_WT	log2 LFQ Intensity for the given protein group
02_WT
03_WT
04_WT
05_WT
06_Cox10
07_Cox10
08_Cox10
09_Cox10
10_Cox10
11_Cox10Opa1d4
12_Cox10Opa1d4
13_Cox10Opa1d4
14_Cox10Opa1d4
15_Cox10Opa1d4
16_OPA1d4
17_OPA1d4
18_OPA1d4
19_OPA1d4
20_OPA1d4
Gene ontology (biological process)	Uniprot Gene Ontology Annotations
Gene ontology (cellular component)
Gene ontology (molecular function)
Protein names
Gene names
Function [CC]
MitoCarta3.0_List	MitoCarta 3.0 annotations
MitoCarta3.0_Evidence
MitoCarta3.0_SubMitoLocalization
MitoCarta3.0_MitoPathways
Protein.Ids
Protein.Names
Genes
s:mean(WT)	Mean of the Z-Score transformed log2 LFQ intensities per genotype
s:mean(Cox10)
s:mean(Cox10Opa1d4)
s:mean(OPA1d4)
C(kmeans)_MitoCarta.30	The cluster the protein group belongs to.
C(kmeans)_all
Significant Cox10_WT	FDR < 0.05
Significant Cox10Opa1d4_WT
Significant OPA1d4_WT
Significant Cox10Opa1d4_OPA1d4
Significant Cox10Opa1d4_Cox10
ANOVA Significant	ANOVA results (permutation based FDR, perfromed in Perseus Software)
-Log ANOVA p value
ANOVA q-value
Protein.Group
Protein.Names.1
Genes.1
First.Protein.Description
Protein.Ids
01_WT	Z-Score transformed log2 LFQ intensities
02_WT
03_WT
04_WT
05_WT
06_Cox10
07_Cox10
08_Cox10
09_Cox10
10_Cox10
11_Cox10Opa1d4
12_Cox10Opa1d4
13_Cox10Opa1d4
14_Cox10Opa1d4
15_Cox10Opa1d4
16_OPA1d4
17_OPA1d4
18_OPA1d4
19_OPA1d4
20_OPA1d4

## Sheet: ANOVA
01_WT	02_WT	03_WT	04_WT	05_WT	06_Cox10	07_Cox10	08_Cox10	09_Cox10	10_Cox10	11_Cox10Opa1d4	12_Cox10Opa1d4	13_Cox10Opa1d4	14_Cox10Opa1d4	15_Cox10Opa1d4	16_OPA1d4	17_OPA1d4	18_OPA1d4	19_OPA1d4	20_OPA1d4	Gene ontology (biological process)	Gene ontology (cellular component)	Gene ontology (molecular function)	Protein names	Gene names	Function [CC]	MitoCarta3.0_List	MitoCarta3.0_Evidence	MitoCarta3.0_SubMitoLocalization	MitoCarta3.0_MitoPathways	Protein.Ids	Protein.Names	Genes	s:mean(WT)	s:mean(Cox10)	s:mean(Cox10Opa1d4)	s:mean(OPA1d4)	C(kmeans)_MitoCarta.30	C(kmeans)_all	Significant Cox10_WT	Significant Cox10Opa1d4_WT	Significant OPA1d4_WT	Significant Cox10Opa1d4_OPA1d4	Significant Cox10Opa1d4_Cox10	ANOVA Significant (FDR < 0.05)	-Log ANOVA p value	ANOVA q-value	Protein.Group	Protein.Ids.1	Protein.Names.1
17.2674	17.6537	17.1913	17.2368	17.9346	20.5731	20.7056	20.0559	20.0821	20.0691	19.346	19.6626	20.0951	18.661	18.8477	17.4103	17.7361	17.3876	16.9244	16.9914	cell volume homeostasis [GO:0006884];G protein-coupled receptor signaling pathway [GO:0007186];regulation of cholesterol metabolic process [GO:0090181];regulation of fat cell differentiation [GO:0045598];regulation of gene expression [GO:0010468];regulation of glucose metabolic process [GO:0010906];regulation of hormone metabolic process [GO:0032350];regulation of phospholipid metabolic process […	cell body [GO:0044297];cytoplasm [GO:0005737];dendrite [GO:0030425];heterotrimeric G-protein complex [GO:0005834];neuron projection [GO:0043005]	G-protein gamma-subunit binding [GO:0031682];GTPase activity [GO:0003924];GTPase binding [GO:0051020];spectrin binding [GO:0030507]	Guanine nucleotide-binding protein G(I)/G(S)/G(T) subunit beta-3 (Transducin beta chain 3)	Gnb3	FUNCTION: Guanine nucleotide-binding proteins (G proteins) are involved as a modulator or transducer in various transmembrane signaling systems. The beta and gamma chains are required for the GTPase activity, for replacement of GDP by GTP, and for G protein-effector interaction.	-	-	-	-	Q61011	GBB3_MOUSE	Gnb3	-0.86069	1.29356	0.554329	-0.987196	-	C(2)	+	+	-	+		+	8.44415	0	Q61011	Q61011	GBB3_MOUSE
15.4807	16.2286	16.2566	16.2876	16.1304	19.7714	19.16	19.3338	19.4085	19.0548	18.4518	17.8793	18.53	18.6511	18.3538	15.997	16.6819	16.8349	16.4304	16.3176	cell division [GO:0051301];centrosome cycle [GO:0007098];spindle assembly [GO:0051225]	centrosome [GO:0005813];cytoplasm [GO:0005737];HAUS complex [GO:0070652];mitotic spindle microtubule [GO:1990498];nuclear microtubule [GO:0005880];spindle pole [GO:0000922]	microtubule binding [GO:0008017]	HAUS augmin-like complex subunit 8 (HEC1/NDC80-interacting centrosome-associated protein 1) (Sarcoma antigen NY-SAR-48 homolog)	Haus8 Hice1	FUNCTION: Contributes to mitotic spindle assembly, maintenance of centrosome integrity and completion of cytokinesis as part of the HAUS augmin-like complex. {ECO:0000250}.	-	-	-	-	Q99L00	HAUS8_MOUSE	Haus8	-1.07858	1.29532	0.58909	-0.805833	-	C(2)	+	+	-	+		+	10.6161	0	Q99L00	Q99L00	HAUS8_MOUSE
	15.004			13.1735	20.002	19.3366	19.2058	20.0691	20.7634	19.2155	18.6808	19.3477	18.7869	18.957	15.5131	16.5068		15.1574	15.6332	calcium ion import [GO:0070509];carbohydrate phosphorylation [GO:0046835];cellular glucose homeostasis [GO:0001678];cellular response to glucose starvation [GO:0042149];cellular response to insulin stimulus [GO:0032869];cellular response to leptin stimulus [GO:0044320];detection of glucose [GO:0051594];fructose 2,6-bisphosphate metabolic process [GO:0006003];fructose 6-phosphate metabolic process…	basal cortex [GO:0045180];cell cortex [GO:0005938];cytoplasm [GO:0005737];cytosol [GO:0005829];mitochondrion [GO:0005739];nucleoplasm [GO:0005654];nucleus [GO:0005634];secretory granule [GO:0030141]	ADP binding [GO:0043531];ATP binding [GO:0005524];fructokinase activity [GO:0008865];glucokinase activity [GO:0004340];glucose binding [GO:0005536];hexokinase activity [GO:0004396];magnesium ion binding [GO:0000287];mannokinase activity [GO:0019158];protein phosphatase binding [GO:0019903]	Hexokinase-4 (HK4) (EC 2.7.1.1) (Glucokinase) (Hexokinase type IV) (HK IV) (Hexokinase-D)	Gck Gk	FUNCTION: Catalyzes the phosphorylation of hexose, such as D-glucose, D-fructose and D-mannose, to hexose 6-phosphate (D-glucose 6-phosphate, D-fructose 6-phosphate and D-mannose 6-phosphate, respectively) (PubMed:8530440). Compared to other hexokinases, has a weak affinity for D-glucose, and is effective only when glucose is abundant (By similarity). Mainly expressed in pancreatic beta cells and…	-	-	-	-	P52792	HXK4_MOUSE	Gck	-1.69231	0.922024	0.525444	-0.96318	-	C(2)	+	+	-	+		+	6.9571	0	P52792	P52792	HXK4_MOUSE
23.8385	24.0609	23.5869	23.4676	23.6757	25.9562	25.5045	25.6096	25.989	26.7517	24.9406	24.895	25.452	24.9584	25.2463	24.1253	24.4862	23.6431	23.9316	23.6096	brain development [GO:0007420];glucose 1-phosphate metabolic process [GO:0019255];glycogen biosynthetic process [GO:0005978];glycogen metabolic process [GO:0005977];UDP-glucose metabolic process [GO:0006011]	cytoplasm [GO:0005737]	glucose binding [GO:0005536];identical protein binding [GO:0042802];metal ion binding [GO:0046872];pyrimidine ribonucleotide binding [GO:0032557];UTP:glucose-1-phosphate uridylyltransferase activity [GO:0003983]	UTP--glucose-1-phosphate uridylyltransferase (EC 2.7.7.9) (UDP-glucose pyrophosphorylase) (UDPGP) (UGPase)	Ugp2	FUNCTION: UTP--glucose-1-phosphate uridylyltransferase catalyzing the conversion of glucose-1-phosphate into UDP-glucose, a crucial precursor for the production of glycogen. {ECO:0000250|UniProtKB:Q16851}.	-	-	-	-	Q91ZJ5	UGPA_MOUSE	Ugp2	-1.00754	1.33822	0.432197	-0.762881	-	C(2)	+	+	-	+		+	7.28545	0	Q91ZJ5	Q91ZJ5	UGPA_MOUSE
19.4353	19.8121	19.2959	19.6617	19.405	21.85	21.8614	21.5869	22.1765	22.6164	21.1395	21.1015	21.5685	21.1395	21.343	19.4739	19.1358	19.1701	19.298	19.1534	autophagy [GO:0006914];cellular protein localization [GO:0034613];cellular response to unfolded protein [GO:0034620];defense response to Gram-negative bacterium [GO:0050829];Golgi organization [GO:0007030];Golgi ribbon formation [GO:0090161];Golgi to plasma membrane protein transport [GO:0043001];innate immune response [GO:0045087];negative regulation of cell population proliferation [GO:0008285]…	autophagosome [GO:0005776];axon [GO:0030424];cytoplasm [GO:0005737];cytoplasmic vesicle [GO:0031410];cytosol [GO:0005829];Golgi apparatus [GO:0005794];neuronal cell body [GO:0043025];nucleus [GO:0005634];perinuclear region of cytoplasm [GO:0048471];recycling endosome [GO:0055037];trans-Golgi network [GO:0005802]	identical protein binding [GO:0042802];K63-linked polyubiquitin modification-dependent protein binding [GO:0070530];metal ion binding [GO:0046872];polyubiquitin modification-dependent protein binding [GO:0031593];protein C-terminus binding [GO:0008022];protein-macromolecule adaptor activity [GO:0030674];small GTPase binding [GO:0031267];TFIIIA-class transcription factor binding [GO:0001155];ubiqu…	Optineurin	Optn	FUNCTION: Plays an important role in the maintenance of the Golgi complex, in membrane trafficking, in exocytosis, through its interaction with myosin VI and Rab8. Links myosin VI to the Golgi complex and plays an important role in Golgi ribbon formation. Plays a role in the activation of innate immune response during viral infection. Mechanistically, recruits TBK1 at the Golgi apparatus, promoti…	-	-	-	-	Q8K3K8	OPTN_MOUSE	Optn	-0.834915	1.27195	0.63063	-1.06766	-	C(2)	+	+	-	+		+	10.9504	0	Q8K3K8	Q8K3K8	OPTN_MOUSE
18.908	19.4043	19.204	19.2155	18.8406	17.6419	17.9488	17.129	17.4733	16.6664	16.3756	17.1335	16.2585	17.2518	16.5423	19.3508	18.7746	17.9801	18.6723	18.4843	negative regulation of ER-associated ubiquitin-dependent protein catabolic process [GO:1903070];negative regulation of protein-containing complex assembly [GO:0031333];negative regulation of retrograde protein transport, ER to cytosol [GO:1904153];negative regulation of VCP-NPL4-UFD1 AAA ATPase complex assembly [GO:1904240];positive regulation of autophagy [GO:0010508];positive regulation of prot…	anchored component of membrane [GO:0031225];endoplasmic reticulum membrane [GO:0005789];Golgi membrane [GO:0000139];plasma membrane [GO:0005886];smooth endoplasmic reticulum membrane [GO:0030868]	ATPase binding [GO:0051117];protein self-association [GO:0043621]	Small VCP/p97-interacting protein	Svip	-	-	-	-	-	Q3UZP4	SVIP_MOUSE	Svip	1.10908	-0.569035	-1.20417	0.664122	-	C(1)	+	+	-	+		+	6.36691	0	Q3UZP4	Q3UZP4	SVIP_MOUSE
23.0275	23.0122	22.9006	23.1158	22.9584	22.0526	22.3294	21.9672	21.9672	21.9243	21.3484	21.6843	20.9812	21.4726	21.4775	22.9548	22.8614	22.7776	22.937	22.9864	activation of MAPK activity [GO:0000187];activation of protein kinase B activity [GO:0032148];angiogenesis [GO:0001525];animal organ morphogenesis [GO:0009887];branch elongation involved in ureteric bud branching [GO:0060681];cardiac muscle cell proliferation [GO:0060038];cell differentiation [GO:0030154];cellular response to heat [GO:0034605];fibroblast growth factor receptor signaling pathway […	cell cortex [GO:0005938];cytoplasm [GO:0005737];cytosol [GO:0005829];extracellular matrix [GO:0031012];extracellular region [GO:0005576];extracellular space [GO:0005615];nucleolus [GO:0005730];nucleoplasm [GO:0005654];nucleus [GO:0005634]	fibroblast growth factor receptor binding [GO:0005104];growth factor activity [GO:0008083];heparin binding [GO:0008201];Hsp70 protein binding [GO:0030544];integrin binding [GO:0005178];S100 protein binding [GO:0044548]	Fibroblast growth factor 1 (FGF-1) (Acidic fibroblast growth factor) (aFGF) (Heparin-binding growth factor 1) (HBGF-1)	Fgf1 Fgf-1 Fgfa	FUNCTION: Plays an important role in the regulation of cell survival, cell division, angiogenesis, cell differentiation and cell migration. Functions as potent mitogen in vitro. Acts as a ligand for FGFR1 and integrins. Binds to FGFR1 in the presence of heparin leading to FGFR1 dimerization and activation via sequential autophosphorylation on tyrosine residues which act as docking sites for inter…	-	-	-	-	P61148	FGF1_MOUSE	Fgf1	0.98596	-0.427317	-1.39738	0.838735	-	C(1)	+	+	-	+		+	10.088	0	P61148	P61148	FGF1_MOUSE
23.5754	23.9584	23.8288	23.8858	24.0275	23.2535	23.5404	23.1047	23.0658	23.2961	22.4947	22.7098	22.4247	22.6096	22.7594	23.6209	23.6649	23.2821	23.6096	23.5638	activation of cysteine-type endopeptidase activity involved in apoptotic process [GO:0006919];autophagosome assembly [GO:0000045];autophagosome membrane docking [GO:0016240];calcium ion import into sarcoplasmic reticulum [GO:1990036];calcium ion transmembrane transport [GO:0070588];calcium ion transport [GO:0006816];calcium ion transport from cytosol to endoplasmic reticulum [GO:1903515];cardiac …	apical ectoplasmic specialization [GO:0061831];calcium ion-transporting ATPase complex [GO:0090534];endoplasmic reticulum [GO:0005783];endoplasmic reticulum membrane [GO:0005789];extrinsic component of cytoplasmic side of plasma membrane [GO:0031234];integral component of membrane [GO:0016021];longitudinal sarcoplasmic reticulum [GO:0014801];membrane [GO:0016020];organelle membrane [GO:0031090];p…	ATP binding [GO:0005524];calcium ion binding [GO:0005509];calcium ion transmembrane transporter activity [GO:0015085];calcium-dependent ATPase activity [GO:0030899];cysteine-type endopeptidase activator activity involved in apoptotic process [GO:0008656];enzyme binding [GO:0019899];lutropin-choriogonadotropic hormone receptor binding [GO:0031775];metal ion binding [GO:0046872];protein C-terminus …	Sarcoplasmic/endoplasmic reticulum calcium ATPase 2 (SERCA2) (SR Ca(2+)-ATPase 2) (EC 7.2.2.10) (Calcium pump 2) (Calcium-transporting ATPase sarcoplasmic reticulum type, slow twitch skeletal muscle isoform) (Endoplasmic reticulum class 1/2 Ca(2+) ATPase);Sarcoplasmic/endoplasmic reticulum calcium ATPase 3 (SERCA3) (SR Ca(2+)-ATPase 3) (EC 7.2.2.10) (Calcium pump 3)	Atp2a2;Atp2a3	FUNCTION: [Isoform 2]: Involved in the regulation of the contraction/relaxation cycle (PubMed:23395171). Acts as a regulator of TNFSF11-mediated Ca(2+) signaling pathways via its interaction with TMEM64 which is critical for the TNFSF11-induced CREB1 activation and mitochondrial ROS generation necessary for proper osteoclast generation (PubMed:23395171). Association between TMEM64 and SERCA2 in t…	-	-	-	-	Q64518;O55143	AT2A2_MOUSE;AT2A3_MOUSE	Atp2a2;Atp2a3	1.11156	-0.126671	-1.46629	0.4814	-	C(1)	+	+	-	+		+	7.7976	0	O55143;Q64518	Q64518;O55143	AT2A2_MOUSE;AT2A3_MOUSE
22.5731	22.6074	22.4972	22.7369	22.7675	24.0443	23.7995	23.6209	23.9933	24.3511	23.3376	23.2535	23.4551	23.3778	23.417	22.7655	22.8746	22.9707	22.8191	22.848	carnitine metabolic process [GO:0009437];cellular organofluorine metabolic process [GO:0090346];cellular response to follicle-stimulating hormone stimulus [GO:0071372];cellular response to peptide hormone stimulus [GO:0071375];demethylation [GO:0070988];electron transport chain [GO:0022900];fatty acid oxidation [GO:0019395];flavonoid metabolic process [GO:0009812];internal peptidyl-lysine acetyla…	cytosol [GO:0005829];endoplasmic reticulum membrane [GO:0005789];integral component of membrane [GO:0016021];intracellular membrane-bounded organelle [GO:0043231];membrane [GO:0016020];mitochondrion [GO:0005739]	cytochrome-b5 reductase activity, acting on NAD(P)H [GO:0004128];electron transfer activity [GO:0009055];enzyme binding [GO:0019899];flavin adenine dinucleotide binding [GO:0050660];FMN binding [GO:0010181];hydrolase activity [GO:0016787];iron-cytochrome-c reductase activity [GO:0047726];NADP binding [GO:0050661];NADPH-hemoprotein reductase activity [GO:0003958];nitric oxide dioxygenase activity …	NADPH--cytochrome P450 reductase (CPR) (P450R) (EC 1.6.2.4)	Por	FUNCTION: This enzyme is required for electron transfer from NADP to cytochrome P450 in microsomes. It can also provide electron transfer to heme oxygenase and cytochrome B5. {ECO:0000255|HAMAP-Rule:MF_03212}.	-	-	-	-	P37040	NCPR_MOUSE	Por	-1.07312	1.42617	0.306792	-0.659849	-	C(2)	+	+	-	+		+	8.66922	0	P37040	P37040	NCPR_MOUSE
24.4362	24.8288	24.4041	24.239	24.4738	22.5451	22.2155	21.6186	22.654	23.0526	21.8034	22.0723	20.7307	22.3672	22.4476	24.6757	24.4362	23.3511	24.1253	23.9316	atrial cardiac muscle cell development [GO:0055014];heart trabecula formation [GO:0060347];negative regulation of apoptotic process [GO:0043066];negative regulation of calcineurin-NFAT signaling cascade [GO:0070885];negative regulation of transcription by RNA polymerase II [GO:0000122];osteoblast differentiation [GO:0001649];regulation of transcription by RNA polymerase II [GO:0006357];response t…	M band [GO:0031430];nucleus [GO:0005634];Z disc [GO:0030018]	bHLH transcription factor binding [GO:0043425];identical protein binding [GO:0042802];metal ion binding [GO:0046872];transcription coregulator activity [GO:0003712];transcription corepressor activity [GO:0003714];transcription factor binding [GO:0008134]	Four and a half LIM domains protein 2 (FHL-2) (Skeletal muscle LIM-protein 3) (SLIM-3)	Fhl2	FUNCTION: May function as a molecular transmitter linking various signaling pathways to transcriptional regulation. Negatively regulates the transcriptional repressor E4F1 and may function in cell growth. Inhibits the transcriptional activity of FOXO1 and its apoptotic function by enhancing the interaction of FOXO1 with SIRT1 and FOXO1 deacetylation (By similarity). Negatively regulates the calci…	-	-	-	-	O70433	FHL2_MOUSE	Fhl2	1.05689	-0.675969	-1.12443	0.743508	-	C(1)	+	+	-	+		+	6.04805	0	O70433	O70433	FHL2_MOUSE
15.9629	16.5272	16.1233	16.3915	16.1886	17.693	17.4602	17.7586	17.542	18.2995	17.2276	17.1075	17.0555	17.3682	17.3568	16.7233	16.1002	15.9324	16.3272	15.8928	-	integral component of membrane [GO:0016021]	-	Transmembrane protein 251	Tmem251	-	-	-	-	-	Q8BH26	TM251_MOUSE	Tmem251	-0.869761	1.27475	0.526503	-0.931488	-	C(2)	+	+	-	+		+	6.91333	0	Q8BH26	Q8BH26	TM251_MOUSE
24.9539	25.0691	24.9406	24.8191	25.0275	23.8858	24.1871	23.4551	24.1871	23.9225	23.3778	23.7182	23.0509	23.5285	23.4676	24.8528	25.0359	24.1332	24.5522	24.604	negative regulation of N-terminal protein palmitoylation [GO:0060262]	endoplasmic reticulum [GO:0005783];endoplasmic reticulum membrane [GO:0005789];integral component of membrane [GO:0016021];perinuclear region of cytoplasm [GO:0048471]	acyltransferase activity [GO:0016746]	Protein-cysteine N-palmitoyltransferase HHAT-like protein (Glycerol uptake/transporter homolog) (Hedgehog acyltransferase-like protein)	Hhatl Gup1 Kiaa1173	FUNCTION: Negatively regulates N-terminal palmitoylation of SHH by HHAT/SKN. {ECO:0000269|PubMed:18081866}.	-	-	-	-	Q9D1G3	HHATL_MOUSE	Hhatl	1.12499	-0.483404	-1.25909	0.617499	-	C(1)	+	+	-	+		+	6.4994	0	Q9D1G3	Q9D1G3	HHATL_MOUSE
21.3645	21.5451	21.3699	21.2877	21.3266	20.5731	20.5545	20.2535	20.5731	20.6364	20.0156	20.1704	19.6323	20.2302	20.1079	21.3857	21.5069	20.953	21.3266	21.265	adenosine metabolic process [GO:0046085];allantoin biosynthetic process [GO:0019428];allantoin metabolic process [GO:0000255];AMP catabolic process [GO:0006196];dAMP catabolic process [GO:0046059];dGMP catabolic process [GO:0046055];IMP catabolic process [GO:0006204];purine nucleoside monophosphate catabolic process [GO:0009128]	cytosol [GO:0005829]	5'-nucleotidase activity [GO:0008253];IMP 5'-nucleotidase activity [GO:0050483];magnesium ion binding [GO:0000287];nucleotide binding [GO:0000166]	Cytosolic 5'-nucleotidase 1A (cN1A) (EC 3.1.3.5) (Cytosolic 5'-nucleotidase IA) (cN-IA)	Nt5c1a	FUNCTION: Dephosphorylates the 5' and 2'(3')-phosphates of deoxyribonucleotides and has a broad substrate specificity. Helps to regulate adenosine levels in heart during ischemia and hypoxia (By similarity). {ECO:0000250}.	-	-	-	-	A3KFX0	5NT1A_MOUSE	Nt5c1a	0.990203	-0.492259	-1.33085	0.832903	-	C(1)	+	+	-	+		+	8.352	0	A3KFX0	A3KFX0	5NT1A_MOUSE
17.4778	18.2108	17.7459	18.0383	17.2821	15.3643	15.8703	15.7265	15.1037	16.2432	14.9809	15.5907	14.6534	15.7293	15.0555	17.4771	17.0082	16.8645	17.1363	17.2033	cardiac muscle cell action potential [GO:0086001];cardiac muscle cell action potential involved in contraction [GO:0086002];cellular response to mechanical stimulus [GO:0071260];magnesium ion transport [GO:0015693];membrane repolarization during action potential [GO:0086011];membrane repolarization during cardiac muscle cell action potential [GO:0086013];positive regulation of potassium ion trans…	dendrite [GO:0030425];dendritic spine [GO:0043197];Golgi apparatus [GO:0005794];intercalated disc [GO:0014704];intrinsic component of membrane [GO:0031224];neuronal cell body [GO:0043025];plasma membrane [GO:0005886];rough endoplasmic reticulum [GO:0005791];smooth endoplasmic reticulum [GO:0005790];T-tubule [GO:0030315];voltage-gated potassium channel complex [GO:0008076]	identical protein binding [GO:0042802];inward rectifier potassium channel activity [GO:0005242];phosphatidylinositol-4,5-bisphosphate binding [GO:0005546];voltage-gated potassium channel activity involved in cardiac muscle cell action potential repolarization [GO:0086008]	Inward rectifier potassium channel 2 (Inward rectifier K(+) channel Kir2.1) (IRK-1) (Potassium channel, inwardly rectifying subfamily J member 2)	Kcnj2 Irk1	as external potassium is raised, the voltage range of the channel opening shifts to more positive voltages. The inward rectification is mainly due to the blockage of outward current by internal magnesium. Can be blocked by extracellular barium and cesium.;FUNCTION: Probably participates in establishing action potential waveform and excitability of neuronal and muscle tissues. Inward rectifier pot…	-	-	-	-	P35561	KCNJ2_MOUSE	Kcnj2	1.19582	-0.707271	-1.12593	0.637382	-	C(1)	+	+	-	+		+	7.53299	0	P35561	P35561	KCNJ2_MOUSE
18.2376	18.8178	18.6328	18.7104	18.74	17.111	17.8496	17.1777	17.0828	17.222	16.8076	17.2447	16.3038	16.8381	17.0797	18.6168	18.6761	18.1195	18.1955	18.2039	adult walking behavior [GO:0007628];anterograde axonal transport of mitochondrion [GO:0098957];axonal transport [GO:0098930];central nervous system neuron development [GO:0021954];cerebellar Purkinje cell differentiation [GO:0021702];cerebellar Purkinje cell layer development [GO:0021680];cerebellum development [GO:0021549];C-terminal protein deglutamylation [GO:0035609];eye photoreceptor cell di…	axon cytoplasm [GO:1904115];cytoplasm [GO:0005737];cytosol [GO:0005829];intracellular membrane-bounded organelle [GO:0043231];mitochondrion [GO:0005739];nucleolus [GO:0005730];nucleus [GO:0005634]	metallocarboxypeptidase activity [GO:0004181];peptidase activity [GO:0008233];tubulin binding [GO:0015631];zinc ion binding [GO:0008270]	Cytosolic carboxypeptidase 1 (EC 3.4.17.-) (EC 3.4.17.24) (ATP/GTP-binding protein 1) (Nervous system nuclear protein induced by axotomy protein 1) (Protein deglutamylase CCP1)	Agtpbp1 Ccp1 Nna1	FUNCTION: Metallocarboxypeptidase that mediates protein deglutamylation of tubulin and non-tubulin target proteins (PubMed:21074048, PubMed:22170066, PubMed:25103237, PubMed:30420557, PubMed:29593216). Catalyzes the removal of polyglutamate side chains present on the gamma-carboxyl group of glutamate residues within the C-terminal tail of alpha- and beta-tubulin (PubMed:22170066, PubMed:25103237,…	-	-	-	-	Q641K1	CBPC1_MOUSE	Agtpbp1	1.08228	-0.634164	-1.19025	0.742142	-	C(1)	+	+	-	+		+	7.02154	0	Q641K1	Q641K1	CBPC1_MOUSE
20.0292	20.1332	20.3752	20.343	20.4375	19.2398	19.5993	18.9544	18.8244	19.0391	18.8743	18.9071	18.2788	18.7885	18.6954	20.3645	20.1332	19.7291	20.1581	20.0156	-	centrosome [GO:0005813];cytoplasmic microtubule [GO:0005881];nucleus [GO:0005634]	microtubule binding [GO:0008017];protein homodimerization activity [GO:0042803]	Microtubule-associated tumor suppressor candidate 2 homolog (Cardiac zipper protein) (Microtubule plus-end tracking protein TIP150) (Tracking protein of 150 kDa)	Mtus2 Cazip Kiaa0774 Tip150	FUNCTION: Binds microtubules. Together with MAPRE1 may target the microtubule depolymerase KIF2C to the plus-end of microtubules. May regulate the dynamics of microtubules at their growing distal tip (By similarity). {ECO:0000250}.	-	-	-	-	Q3UHD3	MTUS2_MOUSE	Mtus2	1.05092	-0.607127	-1.22596	0.78217	-	C(1)	+	+	-	+		+	7.39304	0	Q3UHD3	Q3UHD3	MTUS2_MOUSE
21.6453	21.8689	21.5638	21.7512	21.823	20.8191	21.1332	20.6364	20.7634	20.6628	20.1704	20.7876	20.3321	20.4375	20.5165	21.7182	22.1673	21.7182	21.5356	21.7307	calcium ion transmembrane transport [GO:0070588];calcium ion transport [GO:0006816];calcium ion transport into cytosol [GO:0060402];calcium-mediated signaling [GO:0019722];calcium-mediated signaling using intracellular calcium source [GO:0035584];cardiac muscle contraction [GO:0060048];cardiac muscle hypertrophy [GO:0003300];cellular calcium ion homeostasis [GO:0006874];cellular response to ATP […	A band [GO:0031672];calcium channel complex [GO:0034704];cell cortex [GO:0005938];cytoplasm [GO:0005737];cytoplasmic vesicle membrane [GO:0030659];endoplasmic reticulum [GO:0005783];extrinsic component of cytoplasmic side of plasma membrane [GO:0031234];I band [GO:0031674];integral component of membrane [GO:0016021];integral component of organelle membrane [GO:0031301];junctional membrane complex…	ATP binding [GO:0005524];calcium channel activity [GO:0005262];calcium ion binding [GO:0005509];calcium-induced calcium release activity [GO:0048763];calcium-release channel activity [GO:0015278];calmodulin binding [GO:0005516];enzyme binding [GO:0019899];identical protein binding [GO:0042802];organic cyclic compound binding [GO:0097159];protease binding [GO:0002020];protein kinase A catalytic su…	Ryanodine receptor 1 (RYR-1) (RyR1) (Skeletal muscle calcium release channel) (Skeletal muscle ryanodine receptor) (Skeletal muscle-type ryanodine receptor) (Type 1 ryanodine receptor);Ryanodine receptor 2 (RYR-2) (RyR2) (Cardiac muscle ryanodine receptor) (Cardiac muscle ryanodine receptor-calcium release channel) (Type 2 ryanodine receptor);Ryanodine receptor 3 (RYR-3) (RyR3) (Brain ryanodine r…	Ryr1;Ryr2;Ryr3	FUNCTION: Calcium channel that mediates the release of Ca(2+) from the sarcoplasmic reticulum into the cytoplasm and thereby plays a key role in triggering cardiac muscle contraction. Aberrant channel activation can lead to cardiac arrhythmia. In cardiac myocytes, calcium release is triggered by increased Ca(2+) levels due to activation of the L-type calcium channel CACNA1C. The calcium channel a…	-	-	-	-	A2AGL3;E9Q401;E9PZQ0	RYR1_MOUSE;RYR2_MOUSE;RYR3_MOUSE	Ryr1;Ryr2;Ryr3	0.895302	-0.638476	-1.22416	0.967338	-	C(1)	+	+	-	+		+	7.89476	0	A2AGL3;E9PZQ0;E9Q401	A2AGL3;E9Q401;E9PZQ0	RYR1_MOUSE;RYR2_MOUSE;RYR3_MOUSE
19.0928	17.8152	18.5895	18.7817	18.6867	20.5261	20.7876	20.5638	20.6364	20.7389	20.0156	20.2989	20.895	20.002	20.2764	18.3741	18.4929	19.1628	19.1818	18.9695	cholesterol homeostasis [GO:0042632];cholesterol metabolic process [GO:0008203];circadian rhythm [GO:0007623];lipid metabolic process [GO:0006629];lipid transport [GO:0006869];lipoprotein metabolic process [GO:0042157];lipoprotein transport [GO:0042953];low-density lipoprotein particle remodeling [GO:0034374];phospholipid transport [GO:0015914];plasma lipoprotein particle assembly [GO:0034377];pr…	basolateral plasma membrane [GO:0016323];brush border membrane [GO:0031526];endoplasmic reticulum [GO:0005783];Golgi apparatus [GO:0005794];microvillus membrane [GO:0031528];receptor complex [GO:0043235];rough endoplasmic reticulum [GO:0005791];vesicle [GO:0031982]	apolipoprotein binding [GO:0034185];ceramide 1-phosphate transfer activity [GO:1902388];cholesterol transfer activity [GO:0120020];lipid binding [GO:0008289];lipid transporter activity [GO:0005319];phosphatidylcholine transfer activity [GO:0120019];phosphatidylethanolamine transfer activity [GO:1904121];phospholipid transfer activity [GO:0120014];phospholipid transporter activity [GO:0005548];pro…	Microsomal triglyceride transfer protein large subunit	Mttp Mtp	FUNCTION: [Isoform 2]: Critical for the development of natural killer T (NKT) cells (PubMed:17312007). Required for the assembly and secretion of plasma lipoproteins that contain apolipoprotein B (PubMed:17635917). {ECO:0000269|PubMed:17312007, ECO:0000269|PubMed:17635917}.;FUNCTION: Catalyzes the transport of triglyceride, cholesteryl ester, and phospholipid between phospholipid surfaces (PubMed…	-	-	-	-	O08601	MTP_MOUSE	Mttp	-1.05582	1.11378	0.741551	-0.799519	-	C(2)	+	+	-	+		+	7.04738	0	O08601	O08601	MTP_MOUSE
15.1673	15.2891	15.9861	15.4959	16.1411	17.6438	17.7797	16.9977	17.6428	18.6684	17.4821	17.0685	17.2247	17.6077	17.6564	15.9225	16.5007	16.2197	16.0854	16.0988	creatine transmembrane transport [GO:0015881];embryonic brain development [GO:1990403];neurotransmitter transport [GO:0006836];nitrogen compound transport [GO:0071705];sodium ion transmembrane transport [GO:0035725]	glutamatergic synapse [GO:0098978];integral component of plasma membrane [GO:0005887];integral component of postsynaptic membrane [GO:0099055]	choline transmembrane transporter activity [GO:0015220];creatine transmembrane transporter activity [GO:0005308];creatine:sodium symporter activity [GO:0005309]	Sodium- and chloride-dependent creatine transporter 1 (CT1) (Creatine transporter 1) (Solute carrier family 6 member 8)	Slc6a8 Crt	FUNCTION: Required for the uptake of creatine. Plays an important role in supplying creatine to the brain via the blood-brain barrier.	-	-	-	-	Q8VBW1	SC6A8_MOUSE	Slc6a8	-1.18268	1.07112	0.71294	-0.601381	-	C(2)	+	+	-	+		+	6.19177	0	Q8VBW1	Q8VBW1	SC6A8_MOUSE
17.5577	17.1512	17.1922	17.0386	17.3865	19.0106	18.7952	18.9037	19.0842	18.614	18.7199	18.3138	18.5624	18.5936	18.6496	17.3958	17.6019	17.8186	17.9664	17.9665	GPI anchor biosynthetic process [GO:0006506];protein localization to plasma membrane [GO:0072659]	endoplasmic reticulum membrane [GO:0005789];Golgi membrane [GO:0000139];integral component of membrane [GO:0016021]	-	Post-GPI attachment to proteins factor 2 (FGF receptor-activating protein 1)	Pgap2 Frag1	FUNCTION: Involved in the lipid remodeling steps of GPI-anchor maturation. Required for stable expression of GPI-anchored proteins at the cell surface (By similarity). {ECO:0000250}.	-	-	-	-	Q3TQR0	PGAP2_MOUSE	Pgap2	-1.27635	1.14816	0.677625	-0.549432	-	C(2)	+	+	-	+		+	8.58889	0	Q3TQR0	Q3TQR0	PGAP2_MOUSE
19.7565	19.909	20.0292	19.8485	19.9105	21.8461	21.4067	21.2477	21.9388	21.9742	21.5545	21.0886	21.0756	21.502	21.7056	20.1206	19.9601	20.0292	19.7748	20.002	actin cytoskeleton organization [GO:0030036];actin filament organization [GO:0007015];actin polymerization or depolymerization [GO:0008154];actin polymerization-dependent cell motility [GO:0070358];axon guidance [GO:0007411];cellular response to leukemia inhibitory factor [GO:1990830];neural tube closure [GO:0001843]	actin cytoskeleton [GO:0015629];cell junction [GO:0030054];cytosol [GO:0005829];filopodium [GO:0030175];focal adhesion [GO:0005925];lamellipodium [GO:0030027];plasma membrane [GO:0005886];stress fiber [GO:0001725];synapse [GO:0045202]	actin binding [GO:0003779];profilin binding [GO:0005522];SH3 domain binding [GO:0017124];WW domain binding [GO:0050699]	Protein enabled homolog (NPC-derived proline-rich protein 1) (NDPP-1)	Enah Mena Ndpp1	FUNCTION: Ena/VASP proteins are actin-associated proteins involved in a range of processes dependent on cytoskeleton remodeling and cell polarity such as axon guidance and lamellipodial and filopodial dynamics in migrating cells. ENAH induces the formation of F-actin rich outgrowths in fibroblasts. Acts synergistically with BAIAP2-alpha and downstream of NTN1 to promote filipodia formation. {ECO:…	-	-	-	-	Q03173	ENAH_MOUSE	Enah	-1.01097	1.13735	0.780759	-0.907144	-	C(0)	+	+	-	+		+	9.09573	0	Q03173	Q03173	ENAH_MOUSE
20.5261	20.714	20.4273	20.5638	20.5261	21.4526	21.1765	21.3156	21.5498	21.7675	21.1581	21.0886	21.1581	21.1886	21.2361	20.5165	20.4874	20.68	20.5261	20.6971	establishment of protein localization to endoplasmic reticulum membrane [GO:0097051];positive regulation of autophagosome assembly [GO:2000786];positive regulation of endoplasmic reticulum tubular network organization [GO:1903373];positive regulation of protein lipidation [GO:1903061];regulation of GTPase activity [GO:0043087]	cytosol [GO:0005829];plasma membrane [GO:0005886];protein-containing complex [GO:0032991]	enzyme regulator activity [GO:0030234];GTPase activator activity [GO:0005096];small GTPase binding [GO:0031267]	Rab3 GTPase-activating protein non-catalytic subunit (Rab3 GTPase-activating protein 150 kDa subunit) (Rab3-GAP p150) (Rab3-GAP150) (Rab3-GAP regulatory subunit)	Rab3gap2 Kiaa0839	FUNCTION: Regulatory subunit of a GTPase activating protein that has specificity for Rab3 subfamily (RAB3A, RAB3B, RAB3C and RAB3D). Rab3 proteins are involved in regulated exocytosis of neurotransmitters and hormones. Rab3 GTPase-activating complex specifically converts active Rab3-GTP to the inactive form Rab3-GDP. Required for normal eye and brain development. May participate in neurodevelopme…	-	-	-	-	Q8BMG7	RBGPR_MOUSE	Rab3gap2	-0.956442	1.274	0.564715	-0.882271	-	C(2)	+	+	-	+		+	7.81443	0	Q8BMG7	Q8BMG7	RBGPR_MOUSE
19.2028	19.2734	18.7867	19.0928	19.2504	20.7876	20.343	20.2764	20.3857	20.2764	20.0426	19.8428	20.6714	20.0821	20.002	19.3904	19.3262	19.2615	18.8906	19.0878	ameboidal-type cell migration [GO:0001667];androgen metabolic process [GO:0008209];apoptotic signaling pathway [GO:0097190];ceramide metabolic process [GO:0006672];estrogen metabolic process [GO:0008210];face morphogenesis [GO:0060325];fatty acid metabolic process [GO:0006631];female gonad development [GO:0008585];fibroblast migration [GO:0010761];hemopoiesis [GO:0030097];kidney development [GO:0…	endoplasmic reticulum [GO:0005783];endoplasmic reticulum membrane [GO:0005789];integral component of membrane [GO:0016021]	pyridoxal phosphate binding [GO:0030170];sphinganine-1-phosphate aldolase activity [GO:0008117]	Sphingosine-1-phosphate lyase 1 (S1PL) (SP-lyase 1) (SPL 1) (mSPL) (EC 4.1.2.27) (Sphingosine-1-phosphate aldolase)	Sgpl1 Spl	FUNCTION: Cleaves phosphorylated sphingoid bases (PSBs), such as sphingosine-1-phosphate, into fatty aldehydes and phosphoethanolamine (PubMed:9464245, PubMed:20097939). Elevates stress-induced ceramide production and apoptosis (PubMed:9464245). Required for global lipid homeostasis in liver and cholesterol homeostasis in fibroblasts (PubMed:20097939, PubMed:28262793). Involved in the regulation …	-	-	-	-	Q8R0X7	SGPL1_MOUSE	Sgpl1	-0.978037	1.15598	0.684399	-0.862338	-	C(2)	+	+	-	+		+	6.76047	0	Q8R0X7	Q8R0X7	SGPL1_MOUSE
19.5786	19.5755	19.6506	19.4413	19.613	20.3752	20.5261	20.2989	20.4273	20.5261	20.1332	20.1581	20.0951	20.1457	20.2066	19.6396	19.683	19.5642	19.729	19.6959	endomembrane system organization [GO:0010256];endosome organization [GO:0007032];exocytosis [GO:0006887];Golgi to plasma membrane transport [GO:0006893];intracellular signal transduction [GO:0035556];positive regulation of tumor necrosis factor production [GO:0032760];protein transport [GO:0015031];receptor recycling [GO:0001881];regulation of ARF protein signal transduction [GO:0032012]	asymmetric synapse [GO:0032279];axonemal microtubule [GO:0005879];cytoplasm [GO:0005737];cytoplasmic vesicle [GO:0031410];cytosol [GO:0005829];dendritic spine [GO:0043197];Golgi apparatus [GO:0005794];Golgi membrane [GO:0000139];intracellular membrane-bounded organelle [GO:0043231];membrane [GO:0016020];microtubule organizing center [GO:0005815];perinuclear region of cytoplasm [GO:0048471];recycl…	GABA receptor binding [GO:0050811];guanyl-nucleotide exchange factor activity [GO:0005085];myosin binding [GO:0017022];protein kinase A regulatory subunit binding [GO:0034237]	Brefeldin A-inhibited guanine nucleotide-exchange protein 2 (Brefeldin A-inhibited GEP 2) (ADP-ribosylation factor guanine nucleotide-exchange factor 2)	Arfgef2 Arfgep2 Big2	FUNCTION: Promotes guanine-nucleotide exchange on ARF1 and ARF3 and to a lower extent on ARF5 and ARF6. Promotes the activation of ARF1/ARF5/ARF6 through replacement of GDP with GTP. Involved in the regulation of Golgi vesicular transport. Required for the integrity of the endosomal compartment. Involved in trafficking from the trans-Golgi network (TGN) to endosomes and is required for membrane a…	-	-	-	-	A2A5R2	BIG2_MOUSE	Arfgef2	-1.06465	1.33327	0.543254	-0.81188	-	C(2)	+	+	-	+		+	11.2664	0	A2A5R2	A2A5R2	BIG2_MOUSE
20.3101	20.4375	20.3538	20.4375	20.3752	21.3538	21.1332	21.0886	21.4273	21.6051	21.0559	20.8802	21.1519	21.0359	21.1015	20.5545	20.3538	20.5261	20.5451	20.5823	brain development [GO:0007420];camera-type eye development [GO:0043010];establishment of protein localization to endoplasmic reticulum membrane [GO:0097051];excitatory postsynaptic potential [GO:0060079];face morphogenesis [GO:0060325];hypothalamus development [GO:0021854];lipid droplet organization [GO:0034389];positive regulation of autophagosome assembly [GO:2000786];positive regulation of end…	cytoplasm [GO:0005737];endoplasmic reticulum tubular network [GO:0071782];Golgi apparatus [GO:0005794];lipid droplet [GO:0005811];postsynapse [GO:0098794];protein-containing complex [GO:0032991]	GTPase activator activity [GO:0005096];small GTPase binding [GO:0031267]	Rab3 GTPase-activating protein catalytic subunit (RAB3 GTPase-activating protein 130 kDa subunit) (Rab3-GAP p130) (Rab3-GAP)	Rab3gap1 Kiaa0066 Rab3gap	FUNCTION: Probable catalytic subunit of a GTPase activating protein that has specificity for Rab3 subfamily (RAB3A, RAB3B, RAB3C and RAB3D). Rab3 proteins are involved in regulated exocytosis of neurotransmitters and hormones. Specifically converts active Rab3-GTP to the inactive form Rab3-GDP. Required for normal eye and brain development. May participate in neurodevelopmental processes such as …	-	-	-	-	Q80UJ7	RB3GP_MOUSE	Rab3gap1	-1.08004	1.2635	0.573202	-0.75666	-	C(2)	+	+	-	+		+	8.09908	0	Q80UJ7	Q80UJ7	RB3GP_MOUSE
25.1871	25.1174	25.0813	25.0484	25.1488	24.1095	24.5869	23.9847	24.0609	24.0609	23.7796	24.4041	23.5285	23.8576	23.867	24.9672	25.2021	24.8336	25.1719	25.1174	calcium ion transmembrane transport [GO:0070588];calcium ion transport [GO:0006816];calcium ion transport into cytosol [GO:0060402];calcium-mediated signaling [GO:0019722];calcium-mediated signaling using intracellular calcium source [GO:0035584];cardiac muscle contraction [GO:0060048];cardiac muscle hypertrophy [GO:0003300];cellular calcium ion homeostasis [GO:0006874];cellular response to caffe…	A band [GO:0031672];calcium channel complex [GO:0034704];cytoplasm [GO:0005737];cytoplasmic vesicle membrane [GO:0030659];endoplasmic reticulum [GO:0005783];extrinsic component of cytoplasmic side of plasma membrane [GO:0031234];integral component of membrane [GO:0016021];membrane [GO:0016020];neuron projection [GO:0043005];nuclear envelope [GO:0005635];plasma membrane [GO:0005886];protein-contai…	calcium channel activity [GO:0005262];calcium ion binding [GO:0005509];calcium-induced calcium release activity [GO:0048763];calcium-release channel activity [GO:0015278];calmodulin binding [GO:0005516];enzyme binding [GO:0019899];identical protein binding [GO:0042802];organic cyclic compound binding [GO:0097159];protein kinase A catalytic subunit binding [GO:0034236];protein kinase A regulatory …	Ryanodine receptor 2 (RYR-2) (RyR2) (Cardiac muscle ryanodine receptor) (Cardiac muscle ryanodine receptor-calcium release channel) (Type 2 ryanodine receptor)	Ryr2	FUNCTION: Calcium channel that mediates the release of Ca(2+) from the sarcoplasmic reticulum into the cytoplasm and thereby plays a key role in triggering cardiac muscle contraction. Aberrant channel activation can lead to cardiac arrhythmia. In cardiac myocytes, calcium release is triggered by increased Ca(2+) levels due to activation of the L-type calcium channel CACNA1C. The calcium channel a…	-	-	-	-	E9Q401	RYR2_MOUSE	Ryr2	0.976144	-0.687768	-1.1633	0.874919	-	C(1)	+	+	-	+		+	7.04913	0	E9Q401	E9Q401	RYR2_MOUSE
20.7715	20.8651	20.8269	20.8346	20.9098	20.0426	20.3538	20.2066	20.1825	20.1581	19.9601	20.0559	19.8018	19.9459	19.897	20.9243	20.6096	20.4067	20.9388	20.7471	anterograde axonal transport of mitochondrion [GO:0098957];axonal transport of mitochondrion [GO:0019896];dendrite morphogenesis [GO:0048813];endosome to lysosome transport [GO:0008333];mitochondrion distribution [GO:0048311];neurogenesis [GO:0022008];positive regulation of axonogenesis [GO:0050772];protein targeting [GO:0006605];vesicle transport along microtubule [GO:0047496]	axon cytoplasm [GO:1904115];axonal growth cone [GO:0044295];cell cortex [GO:0005938];cytoplasm [GO:0005737];cytoplasmic vesicle [GO:0031410];dendrite [GO:0030425];early endosome [GO:0005769];mitochondrial membrane [GO:0031966];mitochondrion [GO:0005739];nucleus [GO:0005634];perinuclear region of cytoplasm [GO:0048471]	GABA receptor binding [GO:0050811];myosin binding [GO:0017022];signaling receptor binding [GO:0005102];TPR domain binding [GO:0030911]	Trafficking kinesin-binding protein 1 (Protein Milton)	Trak1	FUNCTION: Involved in the regulation of endosome-to-lysosome trafficking, including endocytic trafficking of EGF-EGFR complexes and GABA-A receptors (By similarity). Involved in mitochondrial motility (PubMed:24995978). When O-glycosylated, abolishes mitochondrial motility. Crucial for recruiting OGT to the mitochondrial surface of neuronal processes (By similarity). TRAK1 and RHOT form an essent…	-	-	-	-	Q6PD31	TRAK1_MOUSE	Trak1	1.06462	-0.591657	-1.24259	0.769624	-	C(1)	+	+	-	+		+	7.67224	0	Q6PD31	Q6PD31	TRAK1_MOUSE
23.6971	23.6757	23.5045	23.5522	23.654	22.6757	23.0426	22.48	22.6886	22.3699	22.2961	22.8727	22.0625	22.3266	22.4874	23.6971	23.6971	23.4923	23.7182	23.632	calcium ion transmembrane transport [GO:0070588];calcium ion transport [GO:0006816];calcium ion transport into cytosol [GO:0060402];calcium-mediated signaling [GO:0019722];calcium-mediated signaling using intracellular calcium source [GO:0035584];cardiac muscle contraction [GO:0060048];cardiac muscle hypertrophy [GO:0003300];cellular calcium ion homeostasis [GO:0006874];cellular response to ATP […	A band [GO:0031672];calcium channel complex [GO:0034704];cytoplasm [GO:0005737];cytoplasmic vesicle membrane [GO:0030659];endoplasmic reticulum [GO:0005783];extrinsic component of cytoplasmic side of plasma membrane [GO:0031234];integral component of membrane [GO:0016021];junctional membrane complex [GO:0030314];membrane [GO:0016020];neuron projection [GO:0043005];nuclear envelope [GO:0005635];pe…	calcium channel activity [GO:0005262];calcium ion binding [GO:0005509];calcium-induced calcium release activity [GO:0048763];calcium-release channel activity [GO:0015278];calmodulin binding [GO:0005516];enzyme binding [GO:0019899];identical protein binding [GO:0042802];organic cyclic compound binding [GO:0097159];protein kinase A catalytic subunit binding [GO:0034236];protein kinase A regulatory …	Ryanodine receptor 2 (RYR-2) (RyR2) (Cardiac muscle ryanodine receptor) (Cardiac muscle ryanodine receptor-calcium release channel) (Type 2 ryanodine receptor);Ryanodine receptor 3 (RYR-3) (RyR3) (Brain ryanodine receptor-calcium release channel) (Brain-type ryanodine receptor) (Type 3 ryanodine receptor)	Ryr2;Ryr3	FUNCTION: Calcium channel that mediates the release of Ca(2+) from the sarcoplasmic reticulum into the cytoplasm and thereby plays a key role in triggering cardiac muscle contraction. Aberrant channel activation can lead to cardiac arrhythmia. In cardiac myocytes, calcium release is triggered by increased Ca(2+) levels due to activation of the L-type calcium channel CACNA1C. The calcium channel a…	-	-	-	-	A2AGL3;E9Q401	RYR2_MOUSE;RYR3_MOUSE	Ryr2;Ryr3	0.911459	-0.731358	-1.1437	0.963602	-	C(1)	+	+	-	+		+	7.51598	0	A2AGL3;E9Q401	A2AGL3;E9Q401	RYR2_MOUSE;RYR3_MOUSE
22.3017	22.019	22.1488	21.9316	22.3962	24.2096	24.2535	23.6757	24.7182	24.6811	23.9672	24.4738	24.3444	23.48	24.0935	22.0292	22.6209	21.2707	22.1079	22.3101	ammonia assimilation cycle [GO:0019676];angiogenesis [GO:0001525];cell population proliferation [GO:0008283];cellular response to starvation [GO:0009267];glutamate metabolic process [GO:0006536];glutamine biosynthetic process [GO:0006542];positive regulation of epithelial cell proliferation [GO:0050679];positive regulation of insulin secretion [GO:0032024];positive regulation of synaptic transmis…	axon terminus [GO:0043679];cell body [GO:0044297];cell projection [GO:0042995];cytoplasm [GO:0005737];cytosol [GO:0005829];glial cell projection [GO:0097386];intracellular membrane-bounded organelle [GO:0043231];mitochondrion [GO:0005739];myelin sheath [GO:0043209];neuron projection [GO:0043005];perikaryon [GO:0043204];plasma membrane [GO:0005886];protein-containing complex [GO:0032991];rough end…	ATP binding [GO:0005524];dynein light chain binding [GO:0045503];glutamate binding [GO:0016595];glutamate-ammonia ligase activity [GO:0004356];identical protein binding [GO:0042802];magnesium ion binding [GO:0000287];manganese ion binding [GO:0030145];protein-cysteine S-palmitoyltransferase activity [GO:0019706]	Glutamine synthetase (GS) (EC 6.3.1.2) (Glutamate--ammonia ligase) (Palmitoyltransferase GLUL) (EC 2.3.1.225)	Glul Glns	FUNCTION: Glutamine synthetase that catalyzes the ATP-dependent conversion of glutamate and ammonia to glutamine (By similarity). Its role depends on tissue localization: in the brain, it regulates the levels of toxic ammonia and converts neurotoxic glutamate to harmless glutamine, whereas in the liver, it is one of the enzymes responsible for the removal of ammonia (PubMed:25870278). Essential f…	-	-	-	-	P15105	GLNA_MOUSE	Glul	-0.902379	1.05132	0.836833	-0.985778	-	C(0)	+	+	-	+		+	7.42506	0	P15105	P15105	GLNA_MOUSE
19.4686	19.5049	19.3655	19.3489	19.33	20.1457	20.2185	20.1457	20.1704	20.2419	19.8626	20.0426	20.0292	19.8561	19.9742	19.4668	19.6205	19.6274	19.6347	19.6334	cellular response to leukemia inhibitory factor [GO:1990830];endosomal transport [GO:0016197];protein localization [GO:0008104];signal transduction [GO:0007165]	cytoplasmic vesicle [GO:0031410];cytosol [GO:0005829];endoplasmic reticulum [GO:0005783];integral component of membrane [GO:0016021];lysosome [GO:0005764];membrane [GO:0016020];plasma membrane [GO:0005886];trans-Golgi network [GO:0005802]	protein kinase A binding [GO:0051018];protein kinase binding [GO:0019901]	Lipopolysaccharide-responsive and beige-like anchor protein (Beige-like protein)	Lrba Bgl Lba	FUNCTION: May be involved in coupling signal transduction and vesicle trafficking to enable polarized secretion and/or membrane deposition of immune effector molecules. {ECO:0000269|PubMed:11254716}.	-	-	-	-	Q9ESE1	LRBA_MOUSE	Lrba	-1.22623	1.28825	0.542789	-0.604809	-	C(2)	+	+	-	+		+	10.3309	0	Q9ESE1	Q9ESE1	LRBA_MOUSE
16.4373	16.3138	16.3559	16.8708	16.2449	18.235	18.1414	18.6527	18.2826	18.7127	18.2996	18.205	18.5179	17.6746	18.197	16.8907	16.3006	16.2074	16.5832	17.1062	negative regulation of protein secretion [GO:0050709]	cytoplasm [GO:0005737];cytosol [GO:0005829];nucleoplasm [GO:0005654];nucleus [GO:0005634]	guanyl-nucleotide exchange factor activity [GO:0005085]	Secretion-regulating guanine nucleotide exchange factor (Deafness locus-associated putative guanine nucleotide exchange factor) (DelGEF) (Guanine nucleotide exchange factor-related protein)	Sergef Delgef Gnefr	FUNCTION: Probable guanine nucleotide exchange factor (GEF), which may be involved in the secretion process.	-	-	-	-	Q80YD6	SRGEF_MOUSE	Sergef	-1.04302	1.07159	0.827743	-0.856318	-	C(0)	+	+	-	+		+	8.00412	0	Q80YD6	Q80YD6	SRGEF_MOUSE
21.5069	21.4273	21.2821	21.3805	21.4067	20.3101	20.7223	20.2066	20.5451	20.4476	20.3857	20.5261	20.002	20.2302	19.9882	21.4273	21.4626	21.3857	21.1946	21.2707	calcium ion import [GO:0070509];chemical synaptic transmission [GO:0007268];membrane depolarization during atrial cardiac muscle cell action potential [GO:0098912];membrane depolarization during AV node cell action potential [GO:0086045];neuromuscular junction development [GO:0007528];positive regulation of calcium ion transmembrane transport via high voltage-gated calcium channel [GO:1904879];po…	L-type voltage-gated calcium channel complex [GO:1990454];photoreceptor ribbon synapse [GO:0098684];plasma membrane [GO:0005886];presynapse [GO:0098793];voltage-gated calcium channel complex [GO:0005891]	actin filament binding [GO:0051015];calcium channel regulator activity [GO:0005246];high voltage-gated calcium channel activity [GO:0008331];identical protein binding [GO:0042802];phosphoprotein binding [GO:0051219];protein domain specific binding [GO:0019904];protein kinase binding [GO:0019901];voltage-gated calcium channel activity [GO:0005245];voltage-gated calcium channel activity involved in…	Voltage-dependent L-type calcium channel subunit beta-2 (CAB2) (Calcium channel voltage-dependent subunit beta 2)	Cacnb2 Cacnlb2	FUNCTION: The beta subunit of voltage-dependent calcium channels contributes to the function of the calcium channel by increasing peak calcium current, shifting the voltage dependencies of activation and inactivation, modulating G protein inhibition and controlling the alpha-1 subunit membrane targeting. {ECO:0000250, ECO:0000269|PubMed:14674701}.	-	-	-	-	Q8CC27	CACB2_MOUSE	Cacnb2	0.997495	-0.748325	-1.15059	0.90142	-	C(1)	+	+	-	+		+	8.39319	0	Q8CC27	Q8CC27	CACB2_MOUSE
18.3126	18.5032	18.3531	18.3582	18.1626	19.2381	19.415	19.439	19.1864	19.3314	19.1801	19.1749	18.9733	19.1688	19.0975	18.0956	18.3403	18.1212	18.2607	18.3172	neuromuscular junction development [GO:0007528];synapse organization [GO:0050808]	presynapse [GO:0098793];presynaptic active zone [GO:0048786]	identical protein binding [GO:0042802]	Liprin-beta-2 (Coiled-coil-like protein 1) (Protein tyrosine phosphatase receptor type f polypeptide-interacting protein-binding protein 2) (PTPRF-interacting protein-binding protein 2)	Ppfibp2 Cclp1	FUNCTION: May regulate the disassembly of focal adhesions. Did not bind receptor-like tyrosine phosphatases type 2A (By similarity). {ECO:0000250|UniProtKB:Q8ND30}.	-	-	-	-	O35711	LIPB2_MOUSE	Ppfibp2	-0.851067	1.17419	0.75627	-1.07939	-	C(0)	+	+	-	+		+	10.6693	0	O35711	O35711	LIPB2_MOUSE
17.2329	17.496	17.0516	17.0285	17.2205	18.5253	18.7213	18.607	18.8002	18.6713	18.2552	18.5692	18.5557	18.4393	18.498	17.4888	17.3749	17.5526	17.2201	17.1831	chemical synaptic transmission [GO:0007268];glucose homeostasis [GO:0042593];sensory perception of smell [GO:0007608];spermatogenesis [GO:0007283];vacuolar acidification [GO:0007035]	neuronal dense core vesicle [GO:0098992];RAVE complex [GO:0043291];synaptic vesicle [GO:0008021];synaptic vesicle membrane [GO:0030672]	small GTPase binding [GO:0031267]	DmX-like protein 2 (Rabconnectin-3)	Dmxl2 Kiaa0856	FUNCTION: May serve as a scaffold protein for MADD and RAB3GA on synaptic vesicles of neuronal and endocrine homeostatic processes (By similarity). Plays a role in the brain as a key controller of neuronal and endocrine homeostatic processes (PubMed:25248098). {ECO:0000250|UniProtKB:Q8TDJ6, ECO:0000269|PubMed:25248098}.	-	-	-	-	Q8BPN8	DMXL2_MOUSE	Dmxl2	-1.08953	1.12254	0.816996	-0.849999	-	C(0)	+	+	-	+		+	10.6066	0	Q8BPN8	Q8BPN8	DMXL2_MOUSE
22.2792	22.1856	22.2155	22.1079	22.1363	23.2332	23.3778	23.2821	23.3376	23.6649	23.1285	23.178	23.3101	23.1658	23.1931	22.2933	22.3565	22.1143	22.3156	22.3348	tyrosyl-tRNA aminoacylation [GO:0006437]	cytosol [GO:0005829];nuclear body [GO:0016604]	ATP binding [GO:0005524];tRNA binding [GO:0000049];tyrosine-tRNA ligase activity [GO:0004831]	Tyrosine--tRNA ligase, cytoplasmic (EC 6.1.1.1) (Tyrosyl-tRNA synthetase) (TyrRS) [Cleaved into: Tyrosine--tRNA ligase, cytoplasmic, N-terminally processed]	Yars1 Yars	FUNCTION: Catalyzes the attachment of tyrosine to tRNA(Tyr) in a two-step reaction: tyrosine is first activated by ATP to form Tyr-AMP and then transferred to the acceptor end of tRNA(Tyr). {ECO:0000250}.	-	-	-	-	Q91WQ3	SYYC_MOUSE	Yars1	-1.06487	1.14444	0.804001	-0.88357	-	C(0)	+	+	-	+		+	11.4092	0	Q91WQ3	Q91WQ3	SYYC_MOUSE
18.3942	18.4931	18.6136	18.4602	18.3374	19.3644	19.3494	19.2289	19.541	20.1946	19.5918	19.3768	19.1979	19.1675	19.4623	18.1562	17.9282	18.1138	18.0521	18.5282	glycoprotein biosynthetic process [GO:0009101];inflammatory response [GO:0006954];leukocyte cell-cell adhesion [GO:0007159];modulation by symbiont of host I-kappaB kinase/NF-kappaB cascade [GO:0085032];MyD88-dependent toll-like receptor signaling pathway [GO:0002755];negative regulation of ERK1 and ERK2 cascade [GO:0070373];negative regulation of I-kappaB kinase/NF-kappaB signaling [GO:0043124];p…	cytoplasm [GO:0005737];cytosol [GO:0005829];nucleoplasm [GO:0005654]	identical protein binding [GO:0042802];mitogen-activated protein kinase binding [GO:0051019];polyubiquitin modification-dependent protein binding [GO:0031593]	TNFAIP3-interacting protein 1 (A20-binding inhibitor of NF-kappa-B activation 1) (ABIN) (ABIN-1) (Nef-associated factor 1) (Naf1) (Virion-associated nuclear shuttling protein) (VAN) (mVAN)	Tnip1 Abin Naf1	blocks MAPK3/MAPK1 nuclear translocation and MAPK1-dependent transcription. Increases cell surface CD4(T4) antigen expression. Involved in the anti-inflammatory response of macrophages and positively regulates TLR-induced activation of CEBPB. Involved in the prevention of autoimmunity;FUNCTION: Inhibits NF-kappa-B activation and TNF-induced NF-kappa-B-dependent gene expression by regulating A20/T…	-	-	-	-	Q9WUU8	TNIP1_MOUSE	Tnip1	-0.670378	1.05571	0.772728	-1.15806	-	C(0)	+	+	-	+		+	6.7417	0	Q9WUU8	Q9WUU8	TNIP1_MOUSE
22.7286	22.5823	22.7975	22.5846	22.5777	21.7389	22.2096	21.6886	21.5731	21.2933	21.4526	21.8423	21.4576	21.4526	21.4526	22.6364	22.7816	22.6693	22.5237	22.6276	angiotensin-activated signaling pathway [GO:0038166];calcium ion transport [GO:0006816];calmodulin dependent kinase signaling pathway [GO:0099004];dendrite morphogenesis [GO:0048813];dendritic spine development [GO:0060996];G1/S transition of mitotic cell cycle [GO:0000082];ionotropic glutamate receptor signaling pathway [GO:0035235];negative regulation of hydrolase activity [GO:0051346];NMDA sel…	axon [GO:0030424];calcium- and calmodulin-dependent protein kinase complex [GO:0005954];cytoplasm [GO:0005737];cytosol [GO:0005829];dendrite [GO:0030425];dendrite cytoplasm [GO:0032839];dendritic spine [GO:0043197];glutamatergic postsynaptic density [GO:0099573];glutamatergic synapse [GO:0098978];membrane [GO:0016020];mitochondrion [GO:0005739];neuron projection [GO:0043005];neuronal cell body [G…	ATP binding [GO:0005524];calcium-dependent protein serine/threonine kinase activity [GO:0009931];calmodulin binding [GO:0005516];calmodulin-dependent protein kinase activity [GO:0004683];glutamate receptor binding [GO:0035254];GTPase activating protein binding [GO:0032794];identical protein binding [GO:0042802];kinase activity [GO:0016301];metal ion binding [GO:0046872];protein homodimerization a…	Calcium/calmodulin-dependent protein kinase type II subunit alpha (CaM kinase II subunit alpha) (CaMK-II subunit alpha) (EC 2.7.11.17)	Camk2a	FUNCTION: [Isoform Alpha KAP]: Has no kinase activity. {ECO:0000269|PubMed:8524307}.;FUNCTION: Calcium/calmodulin-dependent protein kinase that functions autonomously after Ca(2+)/calmodulin-binding and autophosphorylation, and is involved in synaptic plasticity, neurotransmitter release and long-term potentiation. Member of the NMDAR signaling complex in excitatory synapses, it regulates NMDAR-d…	-	-	-	-	P11798	KCC2A_MOUSE	Camk2a	0.945354	-0.785941	-1.09311	0.933696	-	C(1)	+	+	-	+		+	7.3124	0	P11798	P11798	KCC2A_MOUSE
21.3538	21.4273	21.2593	21.3101	21.4676	20.4067	20.7223	20.3857	20.7796	20.68	20.3538	20.7553	20.417	20.2877	20.3962	21.2302	21.6364	21.2419	21.1946	21.3156	autophagy [GO:0006914];cellular protein catabolic process [GO:0044257];cellular response to insulin stimulus [GO:0032869];cellular response to interferon-gamma [GO:0071346];endosome to lysosome transport [GO:0008333];positive regulation of macroautophagy [GO:0016239];protein localization to plasma membrane [GO:0072659];protein secretion [GO:0009306];Rab protein signal transduction [GO:0032482];re…	autophagosome [GO:0005776];endosome [GO:0005768];Golgi apparatus [GO:0005794];Golgi membrane [GO:0000139];insulin-responsive compartment [GO:0032593];lysosomal membrane [GO:0005765];lysosome [GO:0005764];phagocytic vesicle [GO:0045335];plasma membrane [GO:0005886];recycling endosome [GO:0055037];recycling endosome membrane [GO:0055038];secretory granule [GO:0030141];synaptic vesicle [GO:0008021]	GDP binding [GO:0019003];GTP binding [GO:0005525];GTPase activity [GO:0003924]	Ras-related protein Rab-12 (Rab-13)	Rab12	FUNCTION: The small GTPases Rab are key regulators of intracellular membrane trafficking, from the formation of transport vesicles to their fusion with membranes. Rabs cycle between an inactive GDP-bound form and an active GTP-bound form that is able to recruit to membranes different set of downstream effectors directly responsible for vesicle formation, movement, tethering and fusion (By similar…	-	-	-	-	P35283	RAB12_MOUSE	Rab12	0.980136	-0.761774	-1.10813	0.889773	-	C(1)	+	+	-	+		+	7.17255	0	P35283	P35283	RAB12_MOUSE
19.733	19.7036	19.6591	19.6369	19.6321	20.5545	20.2877	20.2302	20.4375	20.417	20.2185	20.2419	20.2302	20.2419	20.265	19.8274	19.7623	20.0156	19.8286	19.8626	negative regulation of nuclear-transcribed mRNA catabolic process, nonsense-mediated decay [GO:2000623];nuclear-transcribed mRNA catabolic process [GO:0000956];protein transport [GO:0015031];retrograde vesicle-mediated transport, Golgi to endoplasmic reticulum [GO:0006890]	Dsl1/NZR complex [GO:0070939];endoplasmic reticulum [GO:0005783]	SNARE binding [GO:0000149]	Neuroblastoma-amplified sequence	Nbas	-	-	-	-	-	E9Q411	E9Q411_MOUSE	Nbas	-1.24094	1.17238	0.678225	-0.609664	-	C(2)	+	+	-	+		+	9.068	0	E9Q411	E9Q411	E9Q411_MOUSE
20.002	20.2989	19.8328	19.9742	19.8276	21.3101	20.9316	21.1143	21.4576	21.4923	21.2066	20.8113	21.417	21.1206	21.1269	20.1946	20.002	20.2185	20.1825	20.2185	animal organ senescence [GO:0010260];brown fat cell differentiation [GO:0050873];cell redox homeostasis [GO:0045454];cellular response to hypoxia [GO:0071456];chaperone cofactor-dependent protein refolding [GO:0051085];endoplasmic reticulum unfolded protein response [GO:0030968];extracellular matrix organization [GO:0030198];intrinsic apoptotic signaling pathway in response to endoplasmic reticul…	dendrite [GO:0030425];endoplasmic reticulum [GO:0005783];endoplasmic reticulum membrane [GO:0005789];integral component of endoplasmic reticulum membrane [GO:0030176]	FAD binding [GO:0071949];oxidoreductase activity [GO:0016491];protein disulfide isomerase activity [GO:0003756];protein-disulfide reductase activity [GO:0015035];thiol oxidase activity [GO:0016972]	ERO1-like protein alpha (ERO1-L) (ERO1-L-alpha) (EC 1.8.4.-) (Endoplasmic reticulum oxidoreductase alpha) (Endoplasmic reticulum oxidoreductin-1-like protein) (Oxidoreductin-1-L-alpha)	Ero1a Ero1l	FUNCTION: Oxidoreductase involved in disulfide bond formation in the endoplasmic reticulum. Efficiently reoxidizes P4HB/PDI, the enzyme catalyzing protein disulfide formation, in order to allow P4HB to sustain additional rounds of disulfide formation. Following P4HB reoxidation, passes its electrons to molecular oxygen via FAD, leading to the production of reactive oxygen species (ROS) in the cel…	-	-	-	-	Q8R180	ERO1A_MOUSE	Ero1a	-1.09663	1.05325	0.842829	-0.799446	-	C(0)	+	+	-	+		+	8.07243	0	Q8R180	Q8R180	ERO1A_MOUSE
18.7688	18.5101	18.9574	18.793	18.7565	19.5164	19.4873	19.5096	19.6886	19.4349	19.4334	19.3693	19.3797	19.421	19.525	18.8373	18.8387	19.0461	18.8808	18.836	cellular response to DNA damage stimulus [GO:0006974];endoplasmic reticulum membrane fusion [GO:0016320];Golgi organization [GO:0007030];Golgi reassembly [GO:0090168];mitotic cell cycle [GO:0000278];protein deubiquitination [GO:0016579];protein K11-linked deubiquitination [GO:0035871];protein K48-linked deubiquitination [GO:0071108];protein ubiquitination [GO:0016567];protein-DNA covalent cross-l…	cytoplasm [GO:0005737];endoplasmic reticulum [GO:0005783];Golgi stack [GO:0005795];nucleus [GO:0005634];synapse [GO:0045202]	thiol-dependent deubiquitinase [GO:0004843]	Deubiquitinating protein VCPIP1 (EC 3.4.19.12) (Valosin-containing protein p97/p47 complex-interacting protein 1) (Valosin-containing protein p97/p47 complex-interacting protein p135) (VCP/p47 complex-interacting 135-kDa protein)	Vcpip1 Vcip135	FUNCTION: Deubiquitinating enzyme involved in DNA repair and reassembly of the Golgi apparatus and the endoplasmic reticulum following mitosis (By similarity). Necessary for VCP-mediated reassembly of Golgi stacks after mitosis. Plays a role in VCP-mediated formation of transitional endoplasmic reticulum (tER). Mediates dissociation of the ternary complex containing STX5A, NSFL1C and VCP (By simi…	-	-	-	-	Q8CDG3	VCIP1_MOUSE	Vcpip1	-1.13386	1.09204	0.798186	-0.756367	-	C(0)	+	+	-	+		+	8.34865	0	Q8CDG3	Q8CDG3	VCIP1_MOUSE
19.8771	19.5513	19.9225	19.9882	19.8187	17.8277	18.0024	18.3202	17.7189	16.5482	17.4887	18.3174	17.1812	17.5629	17.3628	19.6582	19.4529	20.1704	19.5889	19.772	histone H2A-S1 phosphorylation [GO:0043990];histone H3-S10 phosphorylation [GO:0043987];histone H3-S28 phosphorylation [GO:0043988];histone phosphorylation [GO:0016572];inflammatory response [GO:0006954];interleukin-1-mediated signaling pathway [GO:0070498];intracellular signal transduction [GO:0035556];negative regulation of transcription, DNA-templated [GO:0045892];peptidyl-serine phosphorylati…	cytoplasm [GO:0005737];nucleoplasm [GO:0005654];nucleus [GO:0005634]	ATP binding [GO:0005524];magnesium ion binding [GO:0000287];protein kinase activity [GO:0004672];protein serine kinase activity [GO:0106310];protein serine/threonine kinase activity [GO:0004674];protein threonine kinase activity [GO:0106311]	Ribosomal protein S6 kinase alpha-5 (S6K-alpha-5) (EC 2.7.11.1) (90 kDa ribosomal protein S6 kinase 5) (Nuclear mitogen- and stress-activated protein kinase 1) (RSK-like protein kinase) (RLSK)	Rps6ka5 Msk1	FUNCTION: Serine/threonine-protein kinase that is required for the mitogen or stress-induced phosphorylation of the transcription factors CREB1 and ATF1 and for the regulation of the transcription factors RELA, STAT3 and ETV1/ER81, and that contributes to gene activation by histone phosphorylation and functions in the regulation of inflammatory genes (By similarity)(PubMed:11553624, PubMed:119099…	-	-	-	-	Q8C050	KS6A5_MOUSE	Rps6ka5	0.985063	-0.89577	-0.9841	0.894807	-	C(1)	+	+	-	+		+	7.02846	0	Q8C050	Q8C050	KS6A5_MOUSE
27.632	27.5682	27.4314	27.4234	27.4938	26.9316	26.8974	26.9316	26.976	27.0401	26.6865	26.9869	26.9203	26.7771	26.9088	27.5754	27.6389	27.4073	27.6798	27.4785	cellular response to extracellular stimulus [GO:0031668];glucose catabolic process to lactate via pyruvate [GO:0019661];lactate biosynthetic process from pyruvate [GO:0019244]	cytosol [GO:0005829];mitochondrion [GO:0005739];sperm fibrous sheath [GO:0035686]	identical protein binding [GO:0042802];lactate dehydrogenase activity [GO:0004457];L-lactate dehydrogenase activity [GO:0004459]	L-lactate dehydrogenase A chain (LDH-A) (EC 1.1.1.27) (LDH muscle subunit) (LDH-M)	Ldha Ldh-1 Ldh1	-	-	-	-	-	P06151	LDHA_MOUSE	Ldha	0.885797	-0.804691	-1.10783	1.02673	-	C(1)	+	+	-	+		+	8.65178	0	P06151	P06151	LDHA_MOUSE
22.2961	22.0886	22.2593	22.2679	22.3156	21.6006	21.7756	21.5592	21.5261	21.2006	21.3805	21.4676	21.3484	21.5823	21.391	22.1976	22.2006	22.2849	22.3101	22.2736	acute-phase response [GO:0006953];cellular response to cytokine stimulus [GO:0071345];cellular response to epidermal growth factor stimulus [GO:0071364];cellular response to granulocyte macrophage colony-stimulating factor stimulus [GO:0097011];cellular response to growth factor stimulus [GO:0071363];cellular response to hormone stimulus [GO:0032870];cellular response to organic cyclic compound […	cytoplasm [GO:0005737];cytosol [GO:0005829];nucleoplasm [GO:0005654];nucleus [GO:0005634]	chromatin binding [GO:0003682];DNA binding [GO:0003677];DNA-binding transcription activator activity, RNA polymerase II-specific [GO:0001228];DNA-binding transcription factor activity [GO:0003700];DNA-binding transcription factor activity, RNA polymerase II-specific [GO:0000981];double-stranded DNA binding [GO:0003690];glucocorticoid receptor binding [GO:0035259];identical protein binding [GO:004…	Signal transducer and activator of transcription 5A (Mammary gland factor);Signal transducer and activator of transcription 5B	Stat5a Mgf Mpf;Stat5b	FUNCTION: Carries out a dual function: signal transduction and activation of transcription. Mediates cellular responses to the cytokine KITLG/SCF and other growth factors. Binds to the GAS element and activates PRL-induced transcription. Positively regulates hematopoietic/erythroid differentiation. {ECO:0000269|PubMed:7568026}.;FUNCTION: Carries out a dual function: signal transduction and activa…	-	-	-	-	P42232;P42230	STA5A_MOUSE;STA5B_MOUSE	Stat5a;Stat5b	0.946038	-0.833019	-1.07867	0.965648	-	C(1)	+	+	-	+		+	8.32118	0	P42230;P42232	P42232;P42230	STA5A_MOUSE;STA5B_MOUSE
21.9243	21.9316	21.9601	21.654	21.8538	22.867	22.9619	22.8633	22.9637	23.0376	22.6971	22.7056	22.9899	22.8708	22.9707	22.2593	22.2243	22.0756	22.1332	22.1143	isoleucyl-tRNA aminoacylation [GO:0006428]	aminoacyl-tRNA synthetase multienzyme complex [GO:0017101];cytoplasm [GO:0005737];cytosol [GO:0005829];nucleoplasm [GO:0005654]	aminoacyl-tRNA editing activity [GO:0002161];ATP binding [GO:0005524];GTPase binding [GO:0051020];isoleucine-tRNA ligase activity [GO:0004822];tRNA binding [GO:0000049]	Isoleucine--tRNA ligase, cytoplasmic (EC 6.1.1.5) (Isoleucyl-tRNA synthetase) (IRS) (IleRS)	Iars1 Iars	FUNCTION: Catalyzes the specific attachment of an amino acid to its cognate tRNA in a 2 step reaction: the amino acid (AA) is first activated by ATP to form AA-AMP and then transferred to the acceptor end of the tRNA. {ECO:0000269|PubMed:12060739}.	-	-	-	-	Q8BU30	SYIC_MOUSE	Iars1	-1.26894	1.04811	0.849882	-0.629059	-	C(0)	+	+	-	+		+	10.3923	0	Q8BU30	Q8BU30	SYIC_MOUSE
21.5356	21.2764	21.6409	21.5685	21.5915	22.9152	22.9566	22.9298	23.1596	23.6649	22.9316	23.214	23.0224	22.9899	23.1238	21.5777	21.8576	21.6096	21.7876	21.6628	negative regulation of angiogenesis [GO:0016525];negative regulation of transcription by RNA polymerase II [GO:0000122];negative regulation of vascular endothelial growth factor production [GO:1904046];selenocysteinyl-tRNA(Sec) biosynthetic process [GO:0097056];seryl-tRNA aminoacylation [GO:0006434]	cytoplasm [GO:0005737];cytosol [GO:0005829];mitochondrion [GO:0005739];nucleus [GO:0005634]	ATP binding [GO:0005524];enzyme binding [GO:0019899];protein homodimerization activity [GO:0042803];RNA polymerase II cis-regulatory region sequence-specific DNA binding [GO:0000978];serine-tRNA ligase activity [GO:0004828];tRNA binding [GO:0000049]	Serine--tRNA ligase, cytoplasmic (EC 6.1.1.11) (Seryl-tRNA synthetase) (SerRS) (Seryl-tRNA(Ser/Sec) synthetase)	Sars1 Sars Sers	FUNCTION: Catalyzes the attachment of serine to tRNA(Ser) in a two-step reaction: serine is first activated by ATP to form Ser-AMP and then transferred to the acceptor end of tRNA(Ser). Is probably also able to aminoacylate tRNA(Sec) with serine, to form the misacylated tRNA L-seryl-tRNA(Sec), which will be further converted into selenocysteinyl-tRNA(Sec). In the nucleus, binds to the VEGFA core …	-	-	-	-	P26638	SYSC_MOUSE	Sars1	-1.08594	1.0154	0.925085	-0.854544	-	C(0)	+	+	-	+		+	9.83155	0	P26638	P26638	SYSC_MOUSE
17.5318	16.9938	17.7589	17.5765	17.3723	18.5714	18.3658	18.9169	18.6976	18.9956	18.5945	18.5838	18.4714	18.6436	18.9335	17.7881	17.3035	17.9238	17.5133	17.346	cellular response to growth factor stimulus [GO:0071363];cellular response to steroid hormone stimulus [GO:0071383];negative regulation of intrinsic apoptotic signaling pathway [GO:2001243];negative regulation of phosphatase activity [GO:0010923];negative regulation of transcription by RNA polymerase II [GO:0000122];regulation of cell growth [GO:0001558];regulation of transcription by RNA polymer…	cytoplasm [GO:0005737];cytosol [GO:0005829];dendrite [GO:0030425];mitochondrion [GO:0005739];nucleoplasm [GO:0005654];nucleus [GO:0005634]	chromatin binding [GO:0003682];phosphatase inhibitor activity [GO:0019212];phosphoprotein binding [GO:0051219];protein phosphatase inhibitor activity [GO:0004864];RNA polymerase II complex binding [GO:0000993];transcription corepressor activity [GO:0003714]	Unconventional prefoldin RPB5 interactor (Protein NNX3) (Protein phosphatase 1 regulatory subunit 19) (RNA polymerase II subunit 5-mediating protein) (RPB5-mediating protein)	Uri1 Nnx3 Ppp1r19 Rmp Uri	FUNCTION: Involved in gene transcription regulation. Acts as a transcriptional repressor in concert with the corepressor UXT to regulate androgen receptor (AR) transcription. May act as a tumor suppressor to repress AR-mediated gene transcription and to inhibit anchorage-independent growth in prostate cancer cells. Required for cell survival in ovarian cancer cells. Together with UXT, associates …	-	-	-	-	Q3TLD5	RMP_MOUSE	Uri1	-1.03229	0.981125	0.878924	-0.827759	-	C(0)	+	+	-	+		+	6.63104	0	Q3TLD5	Q3TLD5	RMP_MOUSE
20.2419	20.2419	20.2419	20.1457	20.2066	21.2006	20.9459	20.9388	21.1206	21.1457	21.1332	20.9812	20.8876	21.0088	21.0493	20.2419	20.2535	20.3962	20.3101	20.3752	neuromuscular junction development [GO:0007528];synapse organization [GO:0050808]	presynapse [GO:0098793];presynaptic active zone [GO:0048786]	identical protein binding [GO:0042802]	Liprin-beta-1 (Protein tyrosine phosphatase receptor type f polypeptide-interacting protein-binding protein 1) (PTPRF-interacting protein-binding protein 1);Liprin-beta-2 (Coiled-coil-like protein 1) (Protein tyrosine phosphatase receptor type f polypeptide-interacting protein-binding protein 2) (PTPRF-interacting protein-binding protein 2)	Ppfibp1 Kiaa1230;Ppfibp2 Cclp1	FUNCTION: May regulate the disassembly of focal adhesions. Did not bind receptor-like tyrosine phosphatases type 2A (By similarity). {ECO:0000250|UniProtKB:Q8ND30}.;FUNCTION: May regulate the disassembly of focal adhesions. Did not bind receptor-like tyrosine phosphatases type 2A (By similarity). {ECO:0000250}.	-	-	-	-	O35711;Q8C8U0	LIPB1_MOUSE;LIPB2_MOUSE	Ppfibp1;Ppfibp2	-1.10146	1.04927	0.902573	-0.850385	-	C(0)	+	+	-	+		+	10.9377	0	O35711;Q8C8U0	O35711;Q8C8U0	LIPB1_MOUSE;LIPB2_MOUSE
20.0821	19.5543	20.1079	19.4806	20.1825	16.4746	18.1444	17.9383	17.4411	17.4118	17.5098	18.2124	16.8114	17.1313	17.4957	19.4558	19.4631	19.8891	19.9459	19.8042	adult walking behavior [GO:0007628];axon choice point recognition [GO:0016198];axon guidance [GO:0007411];ephrin receptor signaling pathway [GO:0048013];negative regulation of axonogenesis [GO:0050771];T cell costimulation [GO:0031295];trans-synaptic signaling by trans-synaptic complex, modulating synaptic transmission [GO:0099557]	glutamatergic synapse [GO:0098978];hippocampal mossy fiber to CA3 synapse [GO:0098686];integral component of postsynaptic density membrane [GO:0099061];integral component of presynaptic membrane [GO:0099056];plasma membrane [GO:0005886]	ephrin receptor binding [GO:0046875]	Ephrin-B3	Efnb3	FUNCTION: Cell surface transmembrane ligand for Eph receptors, a family of receptor tyrosine kinases which are crucial for migration, repulsion and adhesion during neuronal, vascular and epithelial development. Binds promiscuously Eph receptors residing on adjacent cells, leading to contact-dependent bidirectional signaling into neighboring cells. The signaling pathway downstream of the receptor …	-	-	-	-	O35393	EFNB3_MOUSE	Efnb3	1.00974	-0.921303	-0.961478	0.87304	-	C(1)	+	+	-	+		+	7.1288	0	O35393	O35393	EFNB3_MOUSE
18.3889	18.6795	17.8245	17.5739	17.2449	21.9672	20.8113	20.6886	21.9707	21.3592	21.2066	21.1457	20.9243	21.6409	21.632	17.6627	17.5096	18.4676	18.3248	19.352	cardiac muscle tissue morphogenesis [GO:0055008];cellular response to drug [GO:0035690];cellular response to hypoxia [GO:0071456];cellular response to interleukin-1 [GO:0071347];cellular response to lipopolysaccharide [GO:0071222];cellular response to mechanical stimulus [GO:0071260];cellular response to organic cyclic compound [GO:0071407];cellular response to transforming growth factor beta sti…	cytoplasm [GO:0005737];cytosol [GO:0005829];fibrillar center [GO:0001650];I band [GO:0031674];myofibril [GO:0030016];nucleoplasm [GO:0005654];nucleus [GO:0005634];protein-containing complex [GO:0032991];transcription regulator complex [GO:0005667]	DNA binding [GO:0003677];histone deacetylase binding [GO:0042826];p53 binding [GO:0002039];RNA polymerase II-specific DNA-binding transcription factor binding [GO:0061629];R-SMAD binding [GO:0070412];titin binding [GO:0031432];transcription coactivator activity [GO:0003713];transcription corepressor activity [GO:0003714]	Ankyrin repeat domain-containing protein 1 (Cardiac ankyrin repeat protein)	Ankrd1 Carp	FUNCTION: May play an important role in endothelial cell activation. May act as a nuclear transcription factor that negatively regulates the expression of cardiac genes. {ECO:0000269|PubMed:9043061}.	-	-	-	-	Q9CR42	ANKR1_MOUSE	Ankrd1	-1.04388	0.964105	0.935017	-0.855246	-	C(0)	+	+	-	+		+	7.71848	0	Q9CR42	Q9CR42	ANKR1_MOUSE
17.7188	17.7419	17.5794	17.7266	17.7303	18.4766	18.2422	18.4939	18.5885	18.4748	18.396	18.2847	18.4177	18.3742	18.5773	17.7916	17.7315	17.9533	17.6804	17.6359	germline cell cycle switching, mitotic to meiotic cell cycle [GO:0051729];meiotic cell cycle [GO:0051321];oocyte development [GO:0048599];positive regulation by host of viral genome replication [GO:0044829];response to interleukin-1 [GO:0070555];response to tumor necrosis factor [GO:0034612];spermatid development [GO:0007286]	cytoplasm [GO:0005737];endoplasmic reticulum [GO:0005783];nucleus [GO:0005634];perinuclear region of cytoplasm [GO:0048471];ribonucleoprotein granule [GO:0035770]	3'-5' RNA helicase activity [GO:0034458];ATP binding [GO:0005524];ATP hydrolysis activity [GO:0140603];ATPase, acting on RNA [GO:0008186];N6-methyladenosine-containing RNA binding [GO:1990247];RNA binding [GO:0003723];RNA polymerase binding [GO:0070063]	3'-5' RNA helicase YTHDC2 (EC 3.6.4.13) (Keen to exit meiosis leaving testes under-populated protein) (Ketu) (YTH domain-containing protein C2) (mYTHDC2)	Ythdc2	FUNCTION: 3'-5' RNA helicase that plays a key role in the male and female germline by promoting transition from mitotic to meiotic divisions in stem cells (PubMed:28380054, PubMed:28809393, PubMed:29033321, PubMed:29087293, PubMed:29360036, PubMed:32470506). Specifically recognizes and binds N6-methyladenosine (m6A)-containing RNAs, a modification present at internal sites of mRNAs and some non-c…	-	-	-	-	B2RR83	YTDC2_MOUSE	Ythdc2	-1.04202	1.023	0.899449	-0.880433	-	C(0)	+	+	-	+		+	8.68668	0	B2RR83	B2RR83	YTDC2_MOUSE
20.343	20.5165	20.3857	20.4476	20.4476	22.0625	21.9134	21.8651	22.0821	22.3484	21.8385	21.8987	22.1015	22.0918	22.1206	20.7307	20.7056	20.5823	20.5165	20.5545	cysteinyl-tRNA aminoacylation [GO:0006423]	cytoplasm [GO:0005737];cytosol [GO:0005829]	ATP binding [GO:0005524];cysteine-tRNA ligase activity [GO:0004817];identical protein binding [GO:0042802];metal ion binding [GO:0046872];protein homodimerization activity [GO:0042803];tRNA binding [GO:0000049]	Cysteine--tRNA ligase, cytoplasmic (EC 6.1.1.16) (Cysteinyl-tRNA synthetase) (CysRS)	Cars1 Cars	FUNCTION: Catalyzes the ATP-dependent ligation of cysteine to tRNA(Cys). {ECO:0000250|UniProtKB:P49589}.	-	-	-	-	Q9ER72	SYCC_MOUSE	Cars1	-1.10837	1.01329	0.95578	-0.860696	-	C(0)	+	+	-	+		+	12.6463	0	Q9ER72	Q9ER72	SYCC_MOUSE
19.1471	19.2526	19.0024	18.7371	18.611	20.0691	19.8	20.1332	20.2989	20.1332	19.9116	20.1825	20.0691	20.0156	20.0559	19.2811	18.9358	19.3441	19.378	19.3354	activation of store-operated calcium channel activity [GO:0032237];antifungal innate immune response [GO:0061760];B cell differentiation [GO:0030183];B cell receptor signaling pathway [GO:0050853];calcium-mediated signaling [GO:0019722];cell activation [GO:0001775];cellular response to calcium ion [GO:0071277];cellular response to lectin [GO:1990858];follicular B cell differentiation [GO:0002316]…	cytoplasm [GO:0005737];cytosol [GO:0005829];intracellular vesicle [GO:0097708];membrane [GO:0016020];perinuclear region of cytoplasm [GO:0048471];plasma membrane [GO:0005886];ruffle membrane [GO:0032587]	phosphatidylinositol phospholipase C activity [GO:0004435];phospholipase C activity [GO:0004629];phosphorylation-dependent protein binding [GO:0140031];phosphotyrosine residue binding [GO:0001784];protein kinase binding [GO:0019901];protein tyrosine kinase binding [GO:1990782];scaffold protein binding [GO:0097110]	1-phosphatidylinositol 4,5-bisphosphate phosphodiesterase gamma-2 (EC 3.1.4.11) (Phosphoinositide phospholipase C-gamma-2) (Phospholipase C-gamma-2) (PLC-gamma-2)	Plcg2	FUNCTION: The production of the second messenger molecules diacylglycerol (DAG) and inositol 1,4,5-trisphosphate (IP3) is mediated by activated phosphatidylinositol-specific phospholipase C enzymes. It is a crucial enzyme in transmembrane signaling. {ECO:0000250|UniProtKB:P16885}.	-	-	-	-	Q8CIH5	PLCG2_MOUSE	Plcg2	-1.21212	0.959154	0.882872	-0.629902	-	C(0)	+	+	-	+		+	7.21076	0	Q8CIH5	Q8CIH5	PLCG2_MOUSE
19.2588	19.0582	19.3247	19.1181	19.13	20.343	19.889	19.8818	20.2302	20.265	20.2066	20.1206	19.8457	20.0426	20.2066	19.1915	19.2157	19.5632	19.303	19.4611	neuromuscular junction development [GO:0007528];synapse organization [GO:0050808]	presynaptic active zone [GO:0048786]	-	Liprin-beta-1 (Protein tyrosine phosphatase receptor type f polypeptide-interacting protein-binding protein 1) (PTPRF-interacting protein-binding protein 1)	Ppfibp1 Kiaa1230	FUNCTION: May regulate the disassembly of focal adhesions. Did not bind receptor-like tyrosine phosphatases type 2A (By similarity). {ECO:0000250}.	-	-	-	-	Q8C8U0	LIPB1_MOUSE	Ppfibp1	-1.12279	0.976484	0.893344	-0.747037	-	C(0)	+	+	-	+		+	7.24948	0	Q8C8U0	Q8C8U0	LIPB1_MOUSE
17.445	17.057	17.8602	17.0857	17.8334	19.0731	19.0528	19.6448	19.2691	19.9198	19.5006	18.3628	19.6128	19.7371	19.5734	17.7937	17.3888	18.0704	17.6404	17.9056	brain development [GO:0007420];maturation of SSU-rRNA from tricistronic rRNA transcript (SSU-rRNA, 5.8S rRNA, LSU-rRNA) [GO:0000462];positive regulation of male gonad development [GO:2000020];ribosome assembly [GO:0042255];ribosome biogenesis [GO:0042254]	cytoplasm [GO:0005737];nuclear membrane [GO:0031965];nucleolus [GO:0005730]	ATP binding [GO:0005524];helicase activity [GO:0004386];RNA binding [GO:0003723];U3 snoRNA binding [GO:0034511]	DEAH (Asp-Glu-Ala-His) box polypeptide 37	Dhx37	-	-	-	-	-	Q6NZL1	Q6NZL1_MOUSE	Dhx37	-1.07473	0.935106	0.899201	-0.759578	-	C(0)	+	+	-	+		+	6.18584	0	Q6NZL1	Q6NZL1	Q6NZL1_MOUSE
16.1998	16.3711	16.7724	16.5108	16.3346	17.6182	17.3921	17.5998	17.6813	17.4601	17.6424	17.1915	17.6703	17.4861	17.6022	16.3364	16.1566	15.9758	16.345	16.9466	cell cycle [GO:0007049];cell division [GO:0051301];establishment of cell polarity [GO:0030010];neuron projection morphogenesis [GO:0048812];protein phosphorylation [GO:0006468];regulation of tubulin deacetylation [GO:0090043]	axon [GO:0030424];cytoplasm [GO:0005737]	ATP binding [GO:0005524];metal ion binding [GO:0046872];protein serine kinase activity [GO:0106310];protein threonine kinase activity [GO:0106311]	Serine/threonine-protein kinase Nek3 (EC 2.7.11.1) (Never in mitosis A-related kinase 3) (NimA-related protein kinase 3)	Nek3	FUNCTION: Protein kinase which influences neuronal morphogenesis and polarity through effects on microtubules. Regulates microtubule acetylation in neurons. Contributes to prolactin-mediated phosphorylation of PXN and VAV2. {ECO:0000269|PubMed:19509051}.	-	-	-	-	Q9R0A5	NEK3_MOUSE	Nek3	-0.86354	0.95979	0.907674	-1.00392	-	C(0)	+	+	-	+		+	6.71736	0	Q9R0A5	Q9R0A5	NEK3_MOUSE
22.4601	22.1332	22.3831	22.2679	22.3699	23.3239	23.3239	23.417	23.4923	24.0854	23.4041	23.4551	23.5404	23.4676	23.654	22.3129	22.3266	22.2905	22.4501	22.502	alanyl-tRNA aminoacylation [GO:0006419];cerebellar Purkinje cell layer development [GO:0021680];negative regulation of neuron apoptotic process [GO:0043524];neuromuscular process [GO:0050905];neuromuscular process controlling balance [GO:0050885];regulation of cytoplasmic translational fidelity [GO:0140018];tRNA modification [GO:0006400]	cytoplasm [GO:0005737];mitochondrion [GO:0005739]	alanine-tRNA ligase activity [GO:0004813];amino acid binding [GO:0016597];aminoacyl-tRNA editing activity [GO:0002161];ATP binding [GO:0005524];Ser-tRNA(Ala) hydrolase activity [GO:0002196];translation regulator activity [GO:0045182];tRNA binding [GO:0000049];zinc ion binding [GO:0008270]	Alanine--tRNA ligase, cytoplasmic (EC 6.1.1.7) (Alanyl-tRNA synthetase) (AlaRS) (Protein sticky) (Sti)	Aars1 Aars	FUNCTION: Catalyzes the attachment of alanine to tRNA(Ala) in a two-step reaction: alanine is first activated by ATP to form Ala-AMP and then transferred to the acceptor end of tRNA(Ala) (PubMed:16906134, PubMed:20010690, PubMed:25422440, PubMed:27622773). Also edits incorrectly charged tRNA(Ala) via its editing domain (PubMed:16906134, PubMed:20010690, PubMed:25422440, PubMed:29769718). {ECO:000…	-	-	-	-	Q8BGQ7	SYAC_MOUSE	Aars1	-1.00589	0.981723	0.941728	-0.91756	-	C(0)	+	+	-	+		+	8.54165	0	Q8BGQ7	Q8BGQ7	SYAC_MOUSE
20.1457	19.488	19.6824	20.0426	20.0426	21.1519	21.4576	21.4626	21.3484	21.4825	21.3699	21.5961	21.7307	20.9601	21.1269	19.5786	20.0156	20.1079	20.0559	20.0691	cellular response to leukemia inhibitory factor [GO:1990830];cellular response to tetrahydrofolate [GO:1904482];dTMP biosynthetic process [GO:0006231];folic acid metabolic process [GO:0046655];glycine biosynthetic process [GO:0006545];glycine biosynthetic process from serine [GO:0019264];glycine metabolic process [GO:0006544];L-serine catabolic process [GO:0006565];L-serine metabolic process [GO:…	cytoplasm [GO:0005737];cytosol [GO:0005829];mitochondrion [GO:0005739];nucleoplasm [GO:0005654];nucleus [GO:0005634]	amino acid binding [GO:0016597];cobalt ion binding [GO:0050897];glycine hydroxymethyltransferase activity [GO:0004372];identical protein binding [GO:0042802];L-allo-threonine aldolase activity [GO:0008732];mRNA 5'-UTR binding [GO:0048027];protein homodimerization activity [GO:0042803];pyridoxal phosphate binding [GO:0030170];serine binding [GO:0070905];small molecule binding [GO:0036094];translat…	Serine hydroxymethyltransferase, cytosolic (SHMT) (EC 2.1.2.1) (Glycine hydroxymethyltransferase) (Serine methylase)	Shmt1 Shmt	FUNCTION: Interconversion of serine and glycine. {ECO:0000250|UniProtKB:P34896}.	-	-	-	-	P50431	GLYC_MOUSE	Shmt1	-1.01113	0.970644	0.939128	-0.898643	-	C(0)	+	+	-	+		+	7.99822	0	P50431	P50431	GLYC_MOUSE
18.7695	19.2516	18.7096	19.0453	18.6606	19.7737	19.8776	19.71	19.9742	19.7457	19.7197	19.8641	19.9742	19.6631	19.8183	18.6502	18.5847	18.8573	18.7726	19.0118	cell death [GO:0008219];cellular protein modification process [GO:0006464];inflammatory response [GO:0006954];protein mono-ADP-ribosylation [GO:0140289];regulation of telomerase activity [GO:0051972]	cytoplasm [GO:0005737];cytosol [GO:0005829];nucleus [GO:0005634];spindle [GO:0005819];spindle microtubule [GO:0005876]	enzyme binding [GO:0019899];NAD+ ADP-ribosyltransferase activity [GO:0003950];protein ADP-ribosylase activity [GO:1990404]	Protein mono-ADP-ribosyltransferase PARP4 (EC 2.4.2.-) (ADP-ribosyltransferase diphtheria toxin-like 4) (ARTD4) (Poly [ADP-ribose] polymerase 4) (PARP-4) (Vault poly(ADP-ribose) polymerase) (VPARP) (mVparp)	Parp4 Kiaa0177	FUNCTION: Mono-ADP-ribosyltransferase that mediates mono-ADP-ribosylation of target proteins. {ECO:0000250|UniProtKB:Q9UKK3}.	-	-	-	-	E9PYK3	PARP4_MOUSE	Parp4	-0.842491	0.959215	0.943	-1.05972	-	C(0)	+	+	-	+		+	7.88129	0	E9PYK3	E9PYK3	PARP4_MOUSE
18.544	18.3706	18.3824	18.5541	18.3119	19.1856	19.3742	19.5042	19.6763	19.5377	19.5181	19.5136	19.5547	19.3427	19.3775	18.6049	18.6701	18.8951	18.7331	18.7287	actin filament organization [GO:0007015];activation of cysteine-type endopeptidase activity involved in apoptotic process [GO:0006919];apoptotic process [GO:0006915];clathrin coat assembly [GO:0048268];digestive system development [GO:0055123];endocytosis [GO:0006897];membrane organization [GO:0061024];negative regulation of actin filament polymerization [GO:0030837];negative regulation of apopto…	apical plasma membrane [GO:0016324];cell cortex [GO:0005938];clathrin-coated pit [GO:0005905];clathrin-coated vesicle [GO:0030136];clathrin-coated vesicle membrane [GO:0030665];cytoskeleton [GO:0005856];cytosol [GO:0005829];dendrite cytoplasm [GO:0032839];dendritic spine [GO:0043197];intracellular membrane-bounded organelle [GO:0043231];membrane [GO:0016020];mitochondrion [GO:0005739];neuronal ce…	actin binding [GO:0003779];actin filament binding [GO:0051015];clathrin adaptor activity [GO:0035615];clathrin binding [GO:0030276];clathrin light chain binding [GO:0032051];identical protein binding [GO:0042802];phosphatidylinositol binding [GO:0035091];phosphatidylinositol-3,4,5-trisphosphate binding [GO:0005547];phosphatidylinositol-3,4-bisphosphate binding [GO:0043325];phosphatidylinositol-3,…	Huntingtin-interacting protein 1-related protein (HIP1-related protein)	Hip1r	FUNCTION: Component of clathrin-coated pits and vesicles, that may link the endocytic machinery to the actin cytoskeleton. Binds 3-phosphoinositides (via ENTH domain). May act through the ENTH domain to promote cell survival by stabilizing receptor tyrosine kinases following ligand-induced endocytosis.	-	-	-	-	Q9JKY5	HIP1R_MOUSE	Hip1r	-1.25783	0.936605	0.948875	-0.627646	-	C(0)	+	+	-	+		+	9.17312	0	Q9JKY5	Q9JKY5	HIP1R_MOUSE
17.6265	16.9743		16.4205	16.1477	22.7327	22.4041	22.7533	23.0509	23.9495	22.743	22.7876	23.2317	22.9985	23.2051	17.6202	16.7618	17.2092	17.5758	16.7738	asparagine biosynthetic process [GO:0006529];cellular response to glucose starvation [GO:0042149];cellular response to hormone stimulus [GO:0032870];glutamine metabolic process [GO:0006541];L-asparagine biosynthetic process [GO:0070981];liver development [GO:0001889];negative regulation of apoptotic process [GO:0043066];positive regulation of mitotic cell cycle [GO:0045931];response to amino acid…	cytosol [GO:0005829]	asparagine synthase (glutamine-hydrolyzing) activity [GO:0004066];ATP binding [GO:0005524];identical protein binding [GO:0042802]	Asparagine synthetase [glutamine-hydrolyzing] (EC 6.3.5.4) (Glutamine-dependent asparagine synthetase)	Asns	-	-	-	-	-	Q61024	ASNS_MOUSE	Asns	-1.11499	0.935375	0.940374	-0.983759	-	C(0)	+	+	-	+		+	12.1329	0	Q61024	Q61024	ASNS_MOUSE
18.7005	18.7795	18.836	18.7098	18.6655	19.3425	19.3889	19.4576	19.5	19.5694	19.6245	19.2938	19.4344	19.4737	19.5235	18.8104	18.7839	19.0313	18.8428	18.9317	cellular response to nerve growth factor stimulus [GO:1990090];dendrite morphogenesis [GO:0048813];in utero embryonic development [GO:0001701];nerve growth factor signaling pathway [GO:0038180];positive regulation of neuron projection development [GO:0010976]	integral component of membrane [GO:0016021];late endosome [GO:0005770];protein-containing complex [GO:0032991]	PDZ domain binding [GO:0030165];protein kinase binding [GO:0019901];protein kinase regulator activity [GO:0019887]	Kinase D-interacting substrate 220	Kidins220	-	-	-	-	-	E9Q9B7	E9Q9B7_MOUSE	Kidins220	-1.16344	0.928741	0.982408	-0.747711	-	C(0)	+	+	-	+		+	8.99064	0	E9Q9B7	E9Q9B7	E9Q9B7_MOUSE
19.4446	19.5151	19.5571	19.5265	19.5661	20.0559	19.8603	20.0559	20.1457	20.002	20.0559	19.9601	20.0691	20.1206	20.0292	19.4686	19.5989	19.6092	19.5579	19.5788	nuclear-transcribed mRNA catabolic process, exonucleolytic, 3'-5' [GO:0034427]	cytoplasm [GO:0005737];cytosol [GO:0005829];nucleoplasm [GO:0005654];nucleus [GO:0005634];Ski complex [GO:0055087];transcriptionally active chromatin [GO:0035327]	-	Tetratricopeptide repeat domain 37	Ttc37	-	-	-	-	-	F8VPK0	F8VPK0_MOUSE	Ttc37	-1.04664	0.92155	1.01179	-0.8867	-	C(0)	+	+	-	+		+	9.18701	0	F8VPK0	F8VPK0	F8VPK0_MOUSE
17.5796	17.9437	17.2193	17.3592	17.5149	18.8474	18.536	18.6768	18.7355	19.3103	18.4743	19.253	19.0539	18.7257	18.7193	17.6338	17.7183	17.6791	17.9166	17.7766	cerebellar Purkinje cell layer morphogenesis [GO:0021692];protein phosphorylation [GO:0006468];ubiquinone biosynthetic process [GO:0006744]	cytosol [GO:0005829];extrinsic component of mitochondrial inner membrane [GO:0031314];integral component of membrane [GO:0016021];mitochondrion [GO:0005739];plasma membrane [GO:0005886]	ATP binding [GO:0005524];kinase activity [GO:0016301]	Atypical kinase COQ8B, mitochondrial (EC 2.7.-.-) (AarF domain-containing protein kinase 4) (Coenzyme Q protein 8B)	Coq8b Adck4	FUNCTION: Atypical kinase involved in the biosynthesis of coenzyme Q, also named ubiquinone, an essential lipid-soluble electron transporter for aerobic cellular respiration. Its substrate specificity is unclear: does not show any protein kinase activity. Probably acts as a small molecule kinase, possibly a lipid kinase that phosphorylates a prenyl lipid in the ubiquinone biosynthesis pathway. Re…	-	-	-	-	Q566J8	COQ8B_MOUSE	Coq8b	-1.09686	0.907253	0.944375	-0.754767	-	C(0)	+	+	-	+		+	6.6432	0	Q566J8	Q566J8	COQ8B_MOUSE
20.9243	20.8651	21.0886	21.0625	21.1519	22.1015	21.6584	22.0918	21.895	22.1111	21.85	21.9672	22.1795	21.9061	22.0951	21.3045	20.9882	21.4067	20.9951	21.1946	cellular response to leukemia inhibitory factor [GO:1990830];polyamine biosynthetic process [GO:0006596];spermidine biosynthetic process [GO:0008295]	-	identical protein binding [GO:0042802];protein homodimerization activity [GO:0042803];spermidine synthase activity [GO:0004766]	Spermidine synthase (SPDSY) (EC 2.5.1.16) (Putrescine aminopropyltransferase)	Srm	FUNCTION: Catalyzes the production of spermidine from putrescine and decarboxylated S-adenosylmethionine (dcSAM). Has a strong preference for putrescine as substrate, and has very low activity towards 1,3-diaminopropane. Has extremely low activity towards spermidine (By similarity). {ECO:0000250}.	-	-	-	-	Q64674	SPEE_MOUSE	Srm	-1.1125	0.913375	0.972935	-0.773808	-	C(0)	+	+	-	+		+	7.64935	0	Q64674	Q64674	SPEE_MOUSE
21.3484	21.7675	21.3962	21.6276	21.6096	23.2961	23.1534	23.2679	23.4298	23.6649	23.4425	23.2006	23.3645	23.5045	23.5165	21.8423	21.6409	21.8876	21.4526	21.5213	B cell proliferation [GO:0042100];CTP biosynthetic process [GO:0006241];'de novo' CTP biosynthetic process [GO:0044210];glutamine metabolic process [GO:0006541];pyrimidine nucleobase biosynthetic process [GO:0019856];T cell proliferation [GO:0042098]	cytoophidium [GO:0097268];cytoplasm [GO:0005737];cytosol [GO:0005829]	ATP binding [GO:0005524];CTP synthase activity [GO:0003883];identical protein binding [GO:0042802]	CTP synthase 1 (EC 6.3.4.2) (CTP synthetase 1) (UTP--ammonia ligase 1)	Ctps1 Ctps	FUNCTION: This enzyme is involved in the de novo synthesis of CTP, a precursor of DNA, RNA and phospholipids. Catalyzes the ATP-dependent amination of UTP to CTP with either L-glutamine or ammonia as a source of nitrogen. This enzyme and its product, CTP, play a crucial role in the proliferation of activated lymphocytes and therefore in immunity. {ECO:0000250|UniProtKB:P17812}.	-	-	-	-	P70698	PYRG1_MOUSE	Ctps1	-1.04962	0.959623	1.00762	-0.917621	-	C(0)	+	+	-	+		+	11.6628	0	P70698	P70698	PYRG1_MOUSE
19.0665	19.5444	19.3051	19.2538	19.008	22.0918	22.0224	21.9316	22.3045	22.1946	22.0359	22.239	22.4324	22.1143	21.9951	19.5683	19.5828	19.1502	18.9242	19.2982	G1 to G0 transition [GO:0070314];gamma-aminobutyric acid metabolic process [GO:0009448];glial cell development [GO:0021782];glutamine metabolic process [GO:0006541];glycine metabolic process [GO:0006544];L-serine biosynthetic process [GO:0006564];L-serine metabolic process [GO:0006563];neural tube development [GO:0021915];neurogenesis [GO:0022008];neuron projection development [GO:0031175];regula…	myelin sheath [GO:0043209]	NAD binding [GO:0051287];phosphoglycerate dehydrogenase activity [GO:0004617]	D-3-phosphoglycerate dehydrogenase (3-PGDH) (EC 1.1.1.95) (A10)	Phgdh	FUNCTION: Catalyzes the reversible oxidation of 3-phospho-D-glycerate to 3-phosphonooxypyruvate, the first step of the phosphorylated L-serine biosynthesis pathway. Does not catalyze the reversible oxidation of 2-hydroxyglutarate to 2-oxoglutarate and the reversible oxidation of (S)-malate to oxaloacetate. {ECO:0000250|UniProtKB:O08651}.	-	-	-	-	Q61753	SERA_MOUSE	Phgdh	-1.01521	0.972479	1.01008	-0.967353	-	C(0)	+	+	-	+		+	13.6568	0	Q61753	Q61753	SERA_MOUSE
17.3153	17.7027	16.7992	17.3987	17.1317	19.1659	18.8021	18.2142	19.0006	19.3356	18.9861	18.5787	18.9441	19.0143	19.2726	16.7731	17.5672	17.0938	17.6794	17.7659	histone H3 acetylation [GO:0043966];histone H4 acetylation [GO:0043967];positive regulation of interleukin-1 beta production [GO:0032731];positive regulation of keratinocyte differentiation [GO:0045618];positive regulation of retinoic acid receptor signaling pathway [GO:0048386];positive regulation of transcription, DNA-templated [GO:0045893];response to growth hormone [GO:0060416]	cytoplasm [GO:0005737];cytosol [GO:0005829];plasma membrane [GO:0005886];PML body [GO:0016605]	DNA binding [GO:0003677];interleukin-1 binding [GO:0019966];NACHT domain binding [GO:0032089];transferase activity [GO:0016740];zinc ion binding [GO:0008270]	Tripartite motif-containing protein 16 (EC 2.3.2.27) (E3 ubiquitin-protein ligase TRIM16) (Estrogen-responsive B box protein)	Trim16 Ebbp	FUNCTION: E3 ubiquitin ligase that plays an essential role in the organization of autophagic response and ubiquitination upon lysosomal and phagosomal damages. Plays a role in the stress-induced biogenesis and degradation of protein aggresomes by regulating the p62-KEAP1-NRF2 signaling and particularly by modulating the ubiquitination levels and thus stability of NRF2. Acts as a scaffold protein …	-	-	-	-	Q99PP9	TRI16_MOUSE	Trim16	-0.985494	0.8925	0.956258	-0.863264	-	C(0)	+	+	-	+		+	6.25975	0	Q99PP9	Q99PP9	TRI16_MOUSE
19.1965	19.2032	19.1307	19.1759	19.0987	20.1206	19.9742	20.1825	20.2066	20.1332	20.4972	19.8743	20.0426	20.2764	20.2185	19.4067	19.3077	19.366	19.1977	19.1914	negative regulation of protein localization to plasma membrane [GO:1903077];negative regulation of stress fiber assembly [GO:0051497];synapse organization [GO:0050808]	axon [GO:0030424];cytosol [GO:0005829];dendrite [GO:0030425];focal adhesion [GO:0005925];presynaptic active zone [GO:0048786];protein-containing complex [GO:0032991]	-	Ppfia1 protein (Protein tyrosine phosphatase, receptor type, f polypeptide (PTPRF),-interacting protein (liprin), alpha 1)	Ppfia1	-	-	-	-	-	B2RXQ2	B2RXQ2_MOUSE	Ppfia1	-1.09897	0.900291	1.02157	-0.82289	-	C(0)	+	+	-	+		+	8.97271	0	B2RXQ2	B2RXQ2	B2RXQ2_MOUSE
17.2993	17.9305	17.2723	17.4203	17.2247	20.8423	20.4676	19.566	20.6453	20.0821	20.5823	19.319	20.6714	20.6096	20.7307	17.4073	17.4894	15.9493	17.2068	16.8716	positive regulation of DNA-binding transcription factor activity [GO:0051091];positive regulation of Rho protein signal transduction [GO:0035025];positive regulation of transcription by RNA polymerase II [GO:0045944];positive regulation of transcription, DNA-templated [GO:0045893];protein import into nucleus [GO:0006606]	actin cytoskeleton [GO:0015629];myofibril [GO:0030016];plasma membrane [GO:0005886];sarcomere [GO:0030017]	actin binding [GO:0003779]	Actin-binding Rho-activating protein (Striated muscle activator of Rho-dependent signaling) (STARS)	Abra	FUNCTION: Acts as an activator of serum response factor (SRF)-dependent transcription possibly by inducing nuclear translocation of MKL1 or MKL2 and through a mechanism requiring Rho-actin signaling. {ECO:0000269|PubMed:11983702, ECO:0000269|PubMed:15798203}.	-	-	-	-	Q8BUZ1	ABRA_MOUSE	Abra	-0.819313	0.935415	0.973007	-1.08911	-	C(0)	+	+	-	+		+	8.2589	0	Q8BUZ1	Q8BUZ1	ABRA_MOUSE
18.1537	18.2952	18.5147	18.1619	17.8745	20.953	20.0156	19.8877	20.5069	21.0625	20.3857	20.8876	19.832	20.6886	20.9672	18.7237	18.2176	19.1875	18.2544	18.8501	anterograde axonal protein transport [GO:0099641];associative learning [GO:0008306];axonogenesis [GO:0007409];dendrite development [GO:0016358];memory [GO:0007613];microtubule cytoskeleton organization [GO:0000226];negative regulation of microtubule depolymerization [GO:0007026];negative regulation of proteasomal ubiquitin-dependent protein catabolic process [GO:0032435];negative regulation of pr…	axon [GO:0030424];axon cytoplasm [GO:1904115];axon initial segment [GO:0043194];cytoplasm [GO:0005737];cytosol [GO:0005829];dendrite [GO:0030425];dendritic branch [GO:0044307];dendritic microtubule [GO:1901588];dendritic shaft [GO:0043198];microtubule [GO:0005874];microtubule associated complex [GO:0005875];neuron projection [GO:0043005];neuronal cell body [GO:0043025];photoreceptor outer segment…	actin binding [GO:0003779];collagen binding [GO:0005518];cytoskeletal anchor activity [GO:0008093];ionotropic glutamate receptor binding [GO:0035255];microtubule binding [GO:0008017];tubulin binding [GO:0015631]	MAP1 light chain LC2];Microtubule-associated protein 1A (MAP-1A) [Cleaved into: MAP1A heavy chain	Map1a Mtap1 Mtap1a	FUNCTION: Structural protein involved in the filamentous cross-bridging between microtubules and other skeletal elements.	-	-	-	-	Q9QYR6	MAP1A_MOUSE	Map1a	-1.12922	0.901004	0.960601	-0.732386	-	C(0)	+	+	-	+		+	7.06025	0	Q9QYR6	Q9QYR6	MAP1A_MOUSE
19.8458	20.1581	19.8579	19.8977	19.8745	20.714	20.4775	20.5915	20.5545	20.7634	20.6364	20.5638	20.9243	20.6453	20.6886	20.1332	20.1332	19.9601	19.9259	20.0426	endocytosis [GO:0006897]	vacuolar proton-transporting V-type ATPase, V1 domain [GO:0000221]	proton-transporting ATPase activity, rotational mechanism [GO:0046961]	V-type proton ATPase subunit H (V-ATPase subunit H) (Vacuolar proton pump subunit H)	Atp6v1h	FUNCTION: Subunit of the peripheral V1 complex of vacuolar ATPase. Subunit H activates the ATPase activity of the enzyme and couples ATPase activity to proton flow. Vacuolar ATPase is responsible for acidifying a variety of intracellular compartments in eukaryotic cells, thus providing most of the energy required for transport processes in the vacuolar system. Involved in the endocytosis mediated…	-	-	-	-	Q8BVE3	VATH_MOUSE	Atp6v1h	-1.10067	0.843178	1.04362	-0.786128	-	C(0)	+	+	-	+		+	7.76205	0	Q8BVE3	Q8BVE3	VATH_MOUSE
22.7471	22.743	22.823	22.8385	22.8346	24.0691	24.0935	23.9225	24.3578	24.9847	24.1946	24.4614	24.2021	24.4676	24.4738	23.0674	22.8538	23.1063	22.8249	22.9079	asparaginyl-tRNA aminoacylation [GO:0006421];cell migration [GO:0016477];cerebral cortex development [GO:0021987]	cytosol [GO:0005829];mitochondrion [GO:0005739]	asparagine-tRNA ligase activity [GO:0004816];ATP binding [GO:0005524];CCR3 chemokine receptor binding [GO:0031728];nucleic acid binding [GO:0003676];protein dimerization activity [GO:0046983]	Asparagine--tRNA ligase, cytoplasmic (EC 6.1.1.22) (Asparaginyl-tRNA synthetase) (AsnRS) (Asparaginyl-tRNA synthetase 1)	NARS1 Nars	FUNCTION: Catalyzes the attachment of asparagine to tRNA(Asn) in a two-step reaction: asparagine is first activated by ATP to form Asn-AMP and then transferred to the acceptor end of tRNA(Asn). In addition to its essential role in protein synthesis, acts as a signaling molecule that induced migration of CCR3-expressing cells. Has an essential role in the development of the cerebral cortex, being …	-	-	-	-	Q8BP47	SYNC_MOUSE	NARS1	-1.06019	0.908591	1.00699	-0.855386	-	C(0)	+	+	-	+		+	8.43655	0	Q8BP47	Q8BP47	SYNC_MOUSE
21.7013	21.8073	21.7675	21.8461	21.7955	22.9098	22.9043	22.9261	23.0838	23.1765	22.9637	22.8876	23.1734	23.1316	23.2679	21.8913	21.9601	21.9423	21.9601	21.9672	cellular response to amino acid starvation [GO:0034198];cellular response to amino acid stimulus [GO:0071230];cellular response to leucine [GO:0071233];cellular response to leucine starvation [GO:1990253];glutaminyl-tRNA aminoacylation [GO:0006425];leucyl-tRNA aminoacylation [GO:0006429];positive regulation of GTPase activity [GO:0043547];positive regulation of TOR signaling [GO:0032008];positive…	aminoacyl-tRNA synthetase multienzyme complex [GO:0017101];cytoplasm [GO:0005737];cytosol [GO:0005829];endomembrane system [GO:0012505];endoplasmic reticulum [GO:0005783];lysosome [GO:0005764];nuclear body [GO:0016604]	aminoacyl-tRNA editing activity [GO:0002161];ATP binding [GO:0005524];glutamine-tRNA ligase activity [GO:0004819];GTPase activator activity [GO:0005096];leucine-tRNA ligase activity [GO:0004823]	Leucine--tRNA ligase, cytoplasmic (EC 6.1.1.4) (Leucyl-tRNA synthetase) (LeuRS)	Lars1 Lars	FUNCTION: Catalyzes the specific attachment of an amino acid to its cognate tRNA in a two step reaction: the amino acid (AA) is first activated by ATP to form AA-AMP and then transferred to the acceptor end of the tRNA. Exhibits a post-transfer editing activity to hydrolyze mischarged tRNAs. {ECO:0000250|UniProtKB:Q9P2J5}.	-	-	-	-	Q8BMJ2	SYLC_MOUSE	Lars1	-1.11593	0.911455	1.05267	-0.848195	-	C(0)	+	+	-	+		+	12.4256	0	Q8BMJ2	Q8BMJ2	SYLC_MOUSE
17.2798	16.7979	17.1392	17.512	17.4553	18.7678	18.3834	18.6805	18.6044	18.5044	18.6321	18.5008	18.7333	18.7724	18.7348		17.1129	17.792	17.7917	17.737	protein palmitoylation [GO:0018345]	endoplasmic reticulum [GO:0005783];Golgi apparatus [GO:0005794];Golgi membrane [GO:0000139];Golgi-associated vesicle membrane [GO:0030660];integral component of membrane [GO:0016021]	magnesium ion transmembrane transporter activity [GO:0015095];palmitoyltransferase activity [GO:0016409];protein-cysteine S-palmitoyltransferase activity [GO:0019706]	Palmitoyltransferase ZDHHC13 (EC 2.3.1.225) (Huntingtin-interacting protein 14-related protein) (HIP14-related protein) (Zinc finger DHHC domain-containing protein 13) (DHHC-13)	Zdhhc13 Hip14l	FUNCTION: Palmitoyltransferase that could catalyze the addition of palmitate onto various protein substrates (PubMed:18794299, PubMed:19299482). Palmitoyltransferase for HTT and GAD2 (PubMed:19299482, PubMed:20548961). May play a role in Mg(2+) transport (PubMed:18794299). {ECO:0000269|PubMed:18794299, ECO:0000269|PubMed:19299482}.	-	-	-	-	Q9CWU2	ZDH13_MOUSE	Zdhhc13	-1.23029	0.816557	0.947706	-0.667464	-	C(0)	+	+	-	+		+	7.1391	0	Q9CWU2	Q9CWU2	ZDH13_MOUSE
15.7817	16.655	16.3922	16.5645	16.3913	18.2676	18.0137	17.1244	17.916	18.6654	18.423	18.0151	17.5853	18.1577	18.2421	16.3842	16.2996	16.7066	16.472	16.4914	-	cytoplasmic vesicle [GO:0031410];cytosol [GO:0005829]	small GTPase binding [GO:0031267]	AP-4 complex accessory subunit RUSC2 (Interacting protein of Rab1) (Iporin) (RUN and SH3 domain-containing protein 2)	Rusc2 Kiaa0375	FUNCTION: Associates with the adapter-like complex 4 (AP-4) and may therefore play a role in vesicular trafficking of proteins at the trans-Golgi network. {ECO:0000250|UniProtKB:Q8N2Y8}.	-	-	-	-	Q80U22	RUSC2_MOUSE	Rusc2	-0.987704	0.87365	0.972613	-0.858559	-	C(0)	+	+	-	+		+	6.2269	0	Q80U22	Q80U22	RUSC2_MOUSE
17.8211	17.9722	17.9667	17.9783	18.1216	18.8953	18.9067	18.8455	18.9534	19.3485	18.911	19.0468	19.0696	19.1836	19.1999	18.0581	18.0518	17.8772	18.0449	18.0258	cell differentiation [GO:0030154];DNA methylation involved in gamete generation [GO:0043046];histone arginine methylation [GO:0034969];histone methylation [GO:0016571];peptidyl-arginine methylation [GO:0018216];regulation of gene expression by genetic imprinting [GO:0006349];spliceosomal snRNP assembly [GO:0000387]	cytosol [GO:0005829];fibrillar center [GO:0001650];nucleoplasm [GO:0005654];nucleus [GO:0005634]	[myelin basic protein]-arginine N-methyltransferase activity [GO:0016277];histone methyltransferase activity (H4-R3 specific) [GO:0044020];histone-arginine N-methyltransferase activity [GO:0008469];protein-arginine omega-N monomethyltransferase activity [GO:0035241];protein-arginine omega-N symmetric methyltransferase activity [GO:0035243];ribonucleoprotein complex binding [GO:0043021];S-adenosyl…	Protein arginine N-methyltransferase 7 (EC 2.1.1.321) (Histone-arginine N-methyltransferase PRMT7) ([Myelin basic protein]-arginine N-methyltransferase PRMT7)	Prmt7 Kiaa1933	FUNCTION: Arginine methyltransferase that can both catalyze the formation of omega-N monomethylarginine (MMA) and symmetrical dimethylarginine (sDMA), with a preference for the formation of MMA. Specifically mediates the symmetrical dimethylation of arginine residues in the small nuclear ribonucleoproteins Sm D1 (SNRPD1) and Sm D3 (SNRPD3);such methylation being required for the assembly and biog…	-	-	-	-	Q922X9	ANM7_MOUSE	Prmt7	-1.00915	0.886361	1.05824	-0.935448	-	C(0)	+	+	-	+		+	9.87657	0	Q922X9	Q922X9	ANM7_MOUSE
17.5946	17.5855	17.6726	17.2734	17.4935	18.4611	18.1278	18.5118	18.6389	18.6242	18.5739	18.3141	18.5422	18.6705	18.7536	17.6695	17.5069	17.8086	17.6678	17.7108	cell population proliferation [GO:0008283];DNA dealkylation involved in DNA repair [GO:0006307];DNA duplex unwinding [GO:0032508]	activating signal cointegrator 1 complex [GO:0099053];cytosol [GO:0005829];nuclear speck [GO:0016607];nucleus [GO:0005634]	3'-5' DNA helicase activity [GO:0043138];ATP binding [GO:0005524];ATP hydrolysis activity [GO:0140603];RNA binding [GO:0003723]	Activating signal cointegrator 1 complex subunit 3 (EC 3.6.4.12)	Ascc3	FUNCTION: 3'-5' DNA helicase involved in repair of alkylated DNA. Promotes DNA unwinding to generate single-stranded substrate needed for ALKBH3, enabling ALKBH3 to process alkylated N3-methylcytosine (3mC) within double-stranded regions. Also involved in activation of the ribosome quality control (RQC) pathway, a pathway that degrades nascent peptide chains during problematic translation. Drives…	-	-	-	-	E9PZJ8	ASCC3_MOUSE	Ascc3	-1.0982	0.845332	1.04627	-0.793407	-	C(0)	+	+	-	+		+	7.90703	0	E9PZJ8	E9PZJ8	ASCC3_MOUSE
19.1872	19.3493	19.0002	19.1108	19.2878	20.5165	20.2419	20.0951	20.4676	20.4273	20.5451	20.1332	20.5069	20.4775	20.5823	19.2708	19.3433	19.2109	19.1925	19.2258	protein-DNA covalent cross-linking repair [GO:0106300];reticulophagy [GO:0061709]	autophagosome membrane [GO:0000421];cytoplasmic vesicle [GO:0031410];cytosol [GO:0005829];endoplasmic reticulum [GO:0005783];endoplasmic reticulum membrane [GO:0005789];integral component of membrane [GO:0016021];nucleus [GO:0005634];replication fork [GO:0005657]	signaling receptor activity [GO:0038023]	Testis-expressed protein 264 homolog	Tex264	FUNCTION: Major reticulophagy (also called ER-phagy) receptor that acts independently of other candidate reticulophagy receptors to remodel subdomains of the endoplasmic reticulum into autophagosomes upon nutrient stress, which then fuse with lysosomes for endoplasmic reticulum turnover. The ATG8-containing isolation membrane (IM) cradles a tubular segment of TEX264-positive ER near a three-way j…	-	-	-	-	E9Q137	TX264_MOUSE	Tex264	-1.02455	0.891916	1.05564	-0.923005	-	C(0)	+	+	-	+		+	10.1	0	E9Q137	E9Q137	TX264_MOUSE
27.4154	28.7927	27.3066	28.3745	27.5826	24.7945	25.3612	25.141	24.8385	25.417	25.0359	25.4202	24.9803	25.4138	25.2096	27.7771	27.8385	27.4551	27.4785	27.7129	mitochondrial electron transport, cytochrome c to oxygen [GO:0006123]	mitochondrial inner membrane [GO:0005743];mitochondrial respiratory chain complex IV [GO:0005751];mitochondrion [GO:0005739];myelin sheath [GO:0043209]	metal ion binding [GO:0046872]	Cytochrome c oxidase subunit 5B, mitochondrial (Cytochrome c oxidase polypeptide Vb)	Cox5b	FUNCTION: Component of the cytochrome c oxidase, the last enzyme in the mitochondrial electron transport chain which drives oxidative phosphorylation. The respiratory chain contains 3 multisubunit complexes succinate dehydrogenase (complex II, CII), ubiquinol-cytochrome c oxidoreductase (cytochrome b-c1 complex, complex III, CIII) and cytochrome c oxidase (complex IV, CIV), that cooperate to tran…	-	-	-	-	P19536	COX5B_MOUSE	Cox5b	1.05459	-1.0027	-0.927682	0.875798	-	C(1)	+	+	-	+		+	9.05587	0	P19536	P19536	COX5B_MOUSE
20.6453	20.5823	20.6006	20.4874	20.4273	21.2989	21.0292	21.0886	21.2477	21.0156	21.2419	21.2877	21.2535	21.2125	21.2185	20.654	20.4874	20.6971	20.6364	20.714	axo-dendritic transport [GO:0008088];intracellular protein transport [GO:0006886];microtubule-based movement [GO:0007018];protein localization to synapse [GO:0035418];stress granule disassembly [GO:0035617]	axon [GO:0030424];ciliary rootlet [GO:0035253];cytoplasm [GO:0005737];cytoplasmic vesicle [GO:0031410];cytosol [GO:0005829];growth cone [GO:0030426];kinesin complex [GO:0005871];membrane [GO:0016020];membrane-bounded organelle [GO:0043227];microtubule [GO:0005874];neuron projection [GO:0043005];neuronal cell body [GO:0043025];vesicle [GO:0031982]	tubulin binding [GO:0015631]	Kinesin light chain 1 (KLC 1)	Klc1 Kns2	FUNCTION: Kinesin is a microtubule-associated force-producing protein that may play a role in organelle transport. The light chain may function in coupling of cargo to the heavy chain or in the modulation of its ATPase activity.	-	-	-	-	O88447	KLC1_MOUSE	Klc1	-1.09462	0.781576	1.12275	-0.809715	-	C(0)	+	+	-	+		+	8.79522	0	O88447	O88447	KLC1_MOUSE
18.3973	18.7391	18.2771	18.5744	18.4542	19.4251	19.3995	19.3195	19.2672	19.7202	19.521	19.855	19.2935	19.416	19.6256	18.2087	18.4766	18.2432	18.6677	18.731	early endosome to Golgi transport [GO:0034498];intracellular protein transport [GO:0006886]	cytosol [GO:0005829];early endosome membrane [GO:0031901];intracellular membrane-bounded organelle [GO:0043231];retromer complex [GO:0030904]	identical protein binding [GO:0042802];phosphatidylinositol binding [GO:0035091]	Sorting nexin-8	Snx8	FUNCTION: May be involved in several stages of intracellular trafficking. May play a role in intracellular protein transport from early endosomes to the trans-Golgi network (By similarity). {ECO:0000250}.	-	-	-	-	Q8CFD4	SNX8_MOUSE	Snx8	-0.916593	0.83005	1.04593	-0.959389	-	C(0)	+	+	-	+		+	7.04086	0	Q8CFD4	Q8CFD4	SNX8_MOUSE
19.4043	19.433	19.4593	19.4172	19.7197	20.6886	20.6006	20.7307	20.85	21.2535	20.9171	20.8876	20.9171	21.0224	21.0691	19.5558	19.3233	19.6492	19.2913	19.5209	DNA replication-dependent nucleosome assembly [GO:0006335];DNA replication-independent nucleosome assembly [GO:0006336];protein import into nucleus [GO:0006606];ribosome biogenesis [GO:0042254]	chromatin [GO:0000785];cytoplasm [GO:0005737];nucleus [GO:0005634];protein-containing complex [GO:0032991]	nuclear import signal receptor activity [GO:0061608];nuclear localization sequence binding [GO:0008139];small GTPase binding [GO:0031267]	Importin-4 (Imp4) (Importin-4a) (Imp4a) (Ran-binding protein 4) (RanBP4)	Ipo4 Imp4a Ranbp4	FUNCTION: Functions in nuclear protein import as nuclear transport receptor. Serves as receptor for nuclear localization signals (NLS) in cargo substrates. Is thought to mediate docking of the importin/substrate complex to the nuclear pore complex (NPC) through binding to nucleoporin and the complex is subsequently translocated through the pore by an energy requiring, Ran-dependent mechanism. At …	-	-	-	-	Q8VI75	IPO4_MOUSE	Ipo4	-0.963137	0.880872	1.07104	-0.988772	-	C(0)	+	+	-	+		+	10.4244	0	Q8VI75	Q8VI75	IPO4_MOUSE
21.2419	21.7995	21.2419	21.2535	21.3376	23.8764	23.391	22.9795	23.8764	23.6209	23.9043	23.1504	23.6096	23.7895	23.9847	21.7836	21.6971	21.5165	21.6096	21.6186	actin cytoskeleton organization [GO:0030036];cardiac muscle thin filament assembly [GO:0071691];muscle cell development [GO:0055001]	fascia adherens [GO:0005916];muscle tendon junction [GO:0005927];myofibril [GO:0030016];Z disc [GO:0030018]	actin binding [GO:0003779];actin filament binding [GO:0051015];metal ion binding [GO:0046872];muscle alpha-actinin binding [GO:0051371];vinculin binding [GO:0017166]	Nebulin-related-anchoring protein (N-RAP)	Nrap	FUNCTION: May be involved in anchoring the terminal actin filaments in the myofibril to the membrane and in transmitting tension from the myofibrils to the extracellular matrix. {ECO:0000269|PubMed:10320340, ECO:0000269|PubMed:11732910, ECO:0000269|PubMed:9295142}.	-	-	-	-	Q80XB4	NRAP_MOUSE	Nrap	-1.09164	0.903894	1.03136	-0.843614	-	C(0)	+	+	-	+		+	9.62925	0	Q80XB4	Q80XB4	NRAP_MOUSE
23.9043	23.3645	23.9316	23.7077	23.7695	24.3101	24.654	24.6703	24.6971	25.002	24.8528	24.654	25.0401	24.7077	24.8858	23.7389	23.9225	23.9134	23.9584	23.9043	cytoplasmic translational initiation [GO:0002183]	cytoplasm [GO:0005737]	ATP binding [GO:0005524];ATP hydrolysis activity [GO:0140603];double-stranded RNA binding [GO:0003725];RNA helicase activity [GO:0003724];translation initiation factor activity [GO:0003743]	Eukaryotic initiation factor 4A-I (eIF-4A-I) (eIF4A-I) (EC 3.6.4.13) (ATP-dependent RNA helicase eIF4A-1)	Eif4a1 Ddx2a Eif4a	FUNCTION: ATP-dependent RNA helicase which is a subunit of the eIF4F complex involved in cap recognition and is required for mRNA binding to ribosome. In the current model of translation initiation, eIF4A unwinds RNA secondary structures in the 5'-UTR of mRNAs which is necessary to allow efficient binding of the small ribosomal subunit, and subsequent scanning for the initiator codon.	-	-	-	-	P60843	IF4A1_MOUSE	Eif4a1	-1.08007	0.768953	1.0894	-0.778286	-	C(0)	+	+	-	+		+	7.0929	0	P60843	P60843	IF4A1_MOUSE
20.5165	20.265	20.6006	20.5915	20.343	19.0956	19.3267	19.3486	18.9335	18.842	19.6011	18.8727	19.2259	19.3716	19.3009	20.1206	20.0821	20.1825	20.5731	20.2419	protein ubiquitination [GO:0016567]	cytoplasm [GO:0005737];nucleus [GO:0005634]	ubiquitin protein ligase activity [GO:0061630];zinc ion binding [GO:0008270]	E3 ubiquitin-protein ligase TRIM7 (EC 2.3.2.27) (Glycogenin-interacting protein) (Tripartite motif-containing protein 7)	Trim7 Gnip	FUNCTION: E3 ubiquitin-protein ligase (By similarity). Mediates 'Lys-63'-linked polyubiquitination and stabilization of the JUN coactivator RNF187 in response to growth factor signaling via the MEK/ERK pathway, thereby regulating JUN transactivation and cellular proliferation (By similarity). Promotes the TLR4-mediated signaling activation through its E3 ligase domain leading to production of pro…	-	-	-	-	Q923T7	TRIM7_MOUSE	Trim7	1.11804	-1.07106	-0.804042	0.75706	-	C(1)	+	+	-	+		+	7.64489	0	Q923T7	Q923T7	TRIM7_MOUSE
24.989	24.9977	24.8044	24.7389	24.8142	26.3595	26.0062	25.5135	26.4362	26.6181	26.4846	26.4598	26.1984	26.2909	26.4923	25.0526	25.2353	25.0062	25.0813	25.0401	actin cytoskeleton organization [GO:0030036];actin filament-based process [GO:0030029];muscle cell development [GO:0055001]	actin cytoskeleton [GO:0015629];cytoplasm [GO:0005737];cytosol [GO:0005829];plasma membrane [GO:0005886];sarcolemma [GO:0042383];sarcoplasm [GO:0016528];Z disc [GO:0030018]	actin binding [GO:0003779];actin filament binding [GO:0051015];ankyrin binding [GO:0030506];cytoskeletal protein binding [GO:0008092];identical protein binding [GO:0042802]	Filamin-C (FLN-C) (ABP-280-like protein) (ABP-L) (Actin-binding-like protein) (Filamin-2) (Gamma-filamin)	Flnc Abpl Fln2	FUNCTION: Muscle-specific filamin, which plays a central role in muscle cells, probably by functioning as a large actin-cross-linking protein. May be involved in reorganizing the actin cytoskeleton in response to signaling events, and may also display structural functions at the Z lines in muscle cells. Critical for normal myogenesis and for maintaining the structural integrity of the muscle fibe…	-	-	-	-	Q8VHX6	FLNC_MOUSE	Flnc	-1.09349	0.797374	1.08218	-0.786068	-	C(0)	+	+	-	+		+	7.67875	0	Q8VHX6	Q8VHX6	FLNC_MOUSE
20.343	20.3211	20.343	20.4067	20.2535	21.6186	20.9098	21.265	21.5915	21.1704	21.417	21.5165	21.5451	21.4425	21.6671	20.4273	20.1581	20.7389	20.4476	20.7307	protein ubiquitination [GO:0016567]	cytosol [GO:0005829];nucleus [GO:0005634]	ubiquitin-protein transferase activity [GO:0004842];zinc ion binding [GO:0008270]	E3 ubiquitin-protein ligase TRIM47 (EC 2.3.2.27) (Tripartite motif-containing protein 47)	Trim47	FUNCTION: E3 ubiquitin-protein ligase that mediates the ubiquitination and proteasomal degradation of CYLD. {ECO:0000269|PubMed:29291351}.	-	-	-	-	Q8C0E3	TRI47_MOUSE	Trim47	-1.08184	0.734701	1.11856	-0.771418	-	C(0)	+	+	-	+		+	7.13983	0	Q8C0E3	Q8C0E3	TRI47_MOUSE
16.5091	16.4968	16.7561	16.4502	16.5906	17.2334	17.4534	17.4465	17.3785	17.6345	17.7742	17.1671	17.6066	17.8223	17.8238	16.7871	16.5432	16.9017	16.5676	16.4076	mRNA splicing, via spliceosome [GO:0000398];positive regulation of embryonic development [GO:0040019]	chromosome [GO:0005694];cytoplasm [GO:0005737];nuclear speck [GO:0016607];nucleolus [GO:0005730];nucleoplasm [GO:0005654]	RNA binding [GO:0003723]	Probable RNA-binding protein 19 (RNA-binding motif protein 19)	Rbm19	FUNCTION: Plays a role in embryo pre-implantation development. {ECO:0000269|PubMed:19087264}.	-	-	-	-	Q8R3C6	RBM19_MOUSE	Rbm19	-1.00497	0.717113	1.1325	-0.844639	-	C(0)	+	+	-	+		+	6.86888	0	Q8R3C6	Q8R3C6	RBM19_MOUSE
22.0426	22.1079	22.1395	22.0821	22.1301	23.2821	23.1916	23.1734	23.2448	23.5404	23.417	23.8858	23.5522	23.3376	23.417	22.1395	22.0625	22.0359	22.3017	22.2736	cell population proliferation [GO:0008283];ERBB signaling pathway [GO:0038127];negative regulation of epidermal growth factor receptor signaling pathway [GO:0042059];negative regulation of protein autophosphorylation [GO:0031953];negative regulation of protein tyrosine kinase activity [GO:0061099];protein activation cascade [GO:0072376]	cytoplasm [GO:0005737];cytoskeleton [GO:0005856];cytosol [GO:0005829];nucleus [GO:0005634];perinuclear region of cytoplasm [GO:0048471]	identical protein binding [GO:0042802];protein kinase binding [GO:0019901];protein phosphatase binding [GO:0019903]	Major vault protein (MVP)	Mvp	FUNCTION: Required for normal vault structure. Vaults are multi-subunit structures that may act as scaffolds for proteins involved in signal transduction. Vaults may also play a role in nucleo-cytoplasmic transport. Down-regulates IFNG-mediated STAT1 signaling and subsequent activation of JAK. Down-regulates SRC activity and signaling through MAP kinases (By similarity). {ECO:0000250}.	-	-	-	-	Q9EQK5	MVP_MOUSE	Mvp	-1.01851	0.791392	1.15071	-0.923592	-	C(0)	+	+	-	+		+	10.6858	0	Q9EQK5	Q9EQK5	MVP_MOUSE
17.537	17.289	17.726	17.4207	17.4844	18.2656	18.4648	18.5524	18.3017	18.3487	18.7087	18.4094	18.4301	18.9085	18.7725	17.7459	17.7101	17.841	17.8598	17.6283	cellular response to leukemia inhibitory factor [GO:1990830];protein localization to nucleolus [GO:1902570];rRNA processing [GO:0006364]	chromosome [GO:0005694];nucleolus [GO:0005730]	RNA binding [GO:0003723]	Nucleolar protein 8	Nol8	FUNCTION: Plays an essential role in the survival of diffuse-type gastric cancer cells. Acts as a nucleolar anchoring protein for DDX47. May be involved in regulation of gene expression at the post-transcriptional level or in ribosome biogenesis in cancer cells (By similarity). {ECO:0000250}.	-	-	-	-	Q3UHX0	NOL8_MOUSE	Nol8	-1.19263	0.651957	1.18603	-0.645363	-	C(0)	+	+	-	+		+	8.16739	0	Q3UHX0	Q3UHX0	NOL8_MOUSE
19.3075	19.0168	19.306	19.144	19.1475	20.0426	20.0426	20.3752	20.1825	20.4375	20.4576	20.1946	20.4775	20.5638	20.6971	19.3613	19.264	19.3672	19.3293	19.3701	intracellular protein transport [GO:0006886];tRNA export from nucleus [GO:0006409];tRNA re-export from nucleus [GO:0071528]	cytoplasm [GO:0005737];cytosol [GO:0005829];nuclear matrix [GO:0016363];nuclear pore [GO:0005643];nucleoplasm [GO:0005654]	small GTPase binding [GO:0031267];tRNA binding [GO:0000049]	Exportin-T (Exportin(tRNA)) (tRNA exportin)	Xpot	FUNCTION: Mediates the nuclear export of aminoacylated tRNAs. In the nucleus binds to tRNA and to the GTPase Ran in its active GTP-bound form. Docking of this trimeric complex to the nuclear pore complex (NPC) is mediated through binding to nucleoporins. Upon transit of a nuclear export complex into the cytoplasm, disassembling of the complex and hydrolysis of Ran-GTP to Ran-GDP (induced by RANBP…	-	-	-	-	Q9CRT8	XPOT_MOUSE	Xpot	-1.09021	0.724333	1.1852	-0.819323	-	C(0)	+	+	-	+		+	9.71222	0	Q9CRT8	Q9CRT8	XPOT_MOUSE
14.9899		15.2975	14.9827	15.3249	16.4229	16.1519	16.0645	16.3624	16.5648	16.2815	16.8146	16.702	16.5583	16.5374	15.7116	15.986	15.5465	15.6197	15.5252	phosphatidylcholine catabolic process [GO:0034638]	endoplasmic reticulum [GO:0005783];endoplasmic reticulum membrane [GO:0005789];integral component of membrane [GO:0016021];lipid droplet [GO:0005811]	carboxylic ester hydrolase activity [GO:0052689];lysophospholipase activity [GO:0004622];phosphatidyl phospholipase B activity [GO:0102545]	Patatin-like phospholipase domain-containing protein 7 (EC 3.1.1.-) (EC 3.1.1.5) (Neuropathy target esterase-related esterase) (NRE) (NTE-related esterase)	Pnpla7	FUNCTION: [Isoform 2]: Lysophospholipase. {ECO:0000269|PubMed:22326266}.;FUNCTION: [Isoform 3]: Lacks lysophospholipase activity. {ECO:0000269|PubMed:22326266}.;FUNCTION: Lysophospholipase which preferentially deacylates unsaturated lysophosphatidylcholine (C18:1), generating glycerophosphocholine (PubMed:18086666, PubMed:28887301). Also can deacylate, to a lesser extent, lysophosphatidylethanola…	-	-	-	-	A2AJ88	PLPL7_MOUSE	Pnpla7	-1.44601	0.602586	1.06956	-0.515342	-	C(0)	+	+	-	+		+	7.23335	0	A2AJ88	A2AJ88	PLPL7_MOUSE
	14.9583		12.1143	13.1667	17.8319	17.2818	17.8977	17.8274	18.0163	18.3677	17.5466	18.4377	17.8678	17.9993	15.2733	14.3676	15.2606	15.5701	14.9436	-	integral component of membrane [GO:0016021]	carbohydrate transmembrane transporter activity [GO:0015144]	Transmembrane protein 144	Tmem144	-	-	-	-	-	Q8VEH0	TM144_MOUSE	Tmem144	-1.5681	0.74001	0.884495	-0.683643	-	C(0)	+	+	-	+		+	6.81016	0	Q8VEH0	Q8VEH0	TM144_MOUSE
18.8575	18.4109	18.5757	18.3307	18.5182	19.4124	19.4227	19.3045	19.576	19.5616	19.8702	19.5786	19.6294	19.8385	19.8458	18.6316	18.6515	18.5677	18.4592	18.6051	negative regulation of telomere maintenance via telomerase [GO:0032211];positive regulation of translation [GO:0045727];protein acetylation [GO:0006473];regulation of centrosome duplication [GO:0010824];rRNA acetylation involved in maturation of SSU-rRNA [GO:1904812];tRNA acetylation [GO:0051391]	midbody [GO:0030496];nucleolus [GO:0005730];telomerase holoenzyme complex [GO:0005697]	ATP binding [GO:0005524];DNA polymerase binding [GO:0070182];mRNA N-acetyltransferase activity [GO:0106162];N-acetyltransferase activity [GO:0008080];rRNA cytidine N-acetyltransferase activity [GO:1990883];tRNA binding [GO:0000049]	RNA cytidine acetyltransferase (EC 2.3.1.-) (18S rRNA cytosine acetyltransferase) (N-acetyltransferase 10)	Nat10 Kiaa1709	FUNCTION: RNA cytidine acetyltransferase that catalyzes the formation of N(4)-acetylcytidine (ac4C) modification on mRNAs, 18S rRNA and tRNAs. Catalyzes ac4C modification of a broad range of mRNAs, enhancing mRNA stability and translation. mRNA ac4C modification is frequently present within wobble cytidine sites and promotes translation efficiency. Mediates the formation of ac4C at position 1842 …	-	-	-	-	Q8K224	NAT10_MOUSE	Nat10	-0.994525	0.682263	1.22555	-0.913287	-	C(0)	+	+	-	+		+	9.73592	0	Q8K224	Q8K224	NAT10_MOUSE
17.9899	18.0341	17.936	17.9173	17.4489	18.8722	18.9003	18.8124	18.7936	18.7832	19.3676	18.7683	19.2389	19.0829	19.2387	18.1909	18.2112	18.3533	18.2145	18.157	dense core granule cytoskeletal transport [GO:0099519];regulation of dendritic spine development [GO:0060998];regulation of dendritic spine morphogenesis [GO:0061001];regulation of synaptic vesicle exocytosis [GO:2000300];synapse organization [GO:0050808]	axon [GO:0030424];cell surface [GO:0009986];dendritic spine [GO:0043197];glutamatergic synapse [GO:0098978];presynaptic active zone [GO:0048786];presynaptic cytosol [GO:0099523];synapse [GO:0045202]	protein-containing complex binding [GO:0044877];structural constituent of presynapse [GO:0099181]	Liprin-alpha-2 (Protein tyrosine phosphatase receptor type f polypeptide-interacting protein alpha-2) (PTPRF-interacting protein alpha-2)	Ppfia2	FUNCTION: Alters PTPRF cellular localization and induces PTPRF clustering. May regulate the disassembly of focal adhesions. May localize receptor-like tyrosine phosphatases type 2A at specific sites on the plasma membrane, possibly regulating their interaction with the extracellular environment and their association with substrates. In neuronal cells, is a scaffolding protein in the dendritic spi…	-	-	-	-	Q8BSS9	LIPA2_MOUSE	Ppfia2	-1.2454	0.606651	1.19446	-0.55571	-	C(0)	+	+	-	+		+	8.00355	0	Q8BSS9	Q8BSS9	LIPA2_MOUSE
17.9998	17.7519	17.8696	17.8997	17.8171	18.57	18.7655	18.6176	18.5636	18.8834	19.0979	18.7521	19.0223	19.0663	19.0428	17.9877	18.0028	18.0126	17.806	17.6802	nuclear export [GO:0051168];protein transport [GO:0015031];ribosomal subunit export from nucleus [GO:0000054]	Cajal body [GO:0015030];cytosol [GO:0005829];endoplasmic reticulum [GO:0005783];nuclear body [GO:0016604];nucleoplasm [GO:0005654]	GTP binding [GO:0005525];GTPase activity [GO:0003924]	Large subunit GTPase 1 homolog (EC 3.6.1.-)	Lsg1 D16Bwg1547e	FUNCTION: GTPase required for the XPO1/CRM1-mediated nuclear export of the 60S ribosomal subunit. Probably acts by mediating the release of NMD3 from the 60S ribosomal subunit after export into the cytoplasm (By similarity). {ECO:0000250}.	-	-	-	-	Q3UM18	LSG1_MOUSE	Lsg1	-0.976436	0.633175	1.25978	-0.916521	-	C(0)	+	+	-	+		+	9.58657	0	Q3UM18	Q3UM18	LSG1_MOUSE
17.0044	16.8055	16.9607	16.7595	17.1647	18.0802	18.0218	18.3343	17.9313	18.9764	18.9016	18.0983	18.6193	18.6756	18.8702	17.4647	17.1953	17.159	17.0228	17.2716	maturation of SSU-rRNA [GO:0030490];ribosomal small subunit biogenesis [GO:0042274]	Noc4p-Nop14p complex [GO:0030692];nucleolus [GO:0005730];nucleoplasm [GO:0005654];small-subunit processome [GO:0032040]	enzyme binding [GO:0019899];snoRNA binding [GO:0030515]	Nucleolar protein 14 (Nucleolar complex protein 14)	Nop14 Nol14	FUNCTION: Involved in nucleolar processing of pre-18S ribosomal RNA. Has a role in the nuclear export of 40S pre-ribosomal subunit to the cytoplasm (By similarity). {ECO:0000250}.	-	-	-	-	Q8R3N1	NOP14_MOUSE	Nop14	-1.10196	0.670239	1.15559	-0.723864	-	C(0)	+	+	-	+		+	6.88839	0	Q8R3N1	Q8R3N1	NOP14_MOUSE
19.1808	18.6444	18.852	18.874	19.2385	22.4849	22.5777	22.2989	22.4526	21.7955	22.8913	21.7715	23.0821	22.7119	23.0459	19.6579	19.4213	19.7483	18.8353	19.7293	amino acid import across plasma membrane [GO:0089718];L-amino acid transport [GO:0015807];leucine import across plasma membrane [GO:0098713];L-leucine import across plasma membrane [GO:1903801];L-tryptophan transmembrane transport [GO:1904556];negative regulation of gene expression [GO:0010629];phenylalanine transport [GO:0015823];positive regulation of interferon-gamma production [GO:0032729];po…	amino acid transport complex [GO:1990184];apical plasma membrane [GO:0016324];basal plasma membrane [GO:0009925];basolateral plasma membrane [GO:0016323];cytosol [GO:0005829];external side of apical plasma membrane [GO:0098591];integral component of membrane [GO:0016021];intracellular membrane-bounded organelle [GO:0043231];lysosomal membrane [GO:0005765];microvillus membrane [GO:0031528];plasma …	amino acid transmembrane transporter activity [GO:0015171];aromatic amino acid transmembrane transporter activity [GO:0015173];L-amino acid transmembrane transporter activity [GO:0015179];L-leucine transmembrane transporter activity [GO:0015190];L-tryptophan transmembrane transporter activity [GO:0015196];neutral amino acid transmembrane transporter activity [GO:0015175];thyroid hormone transmemb…	Large neutral amino acids transporter small subunit 1 (4F2 light chain) (4F2 LC) (4F2LC) (L-type amino acid transporter 1) (LAT1) (Solute carrier family 7 member 5)	Slc7a5 Lat1	FUNCTION: The heterodimer with SLC3A2 functions as sodium-independent, high-affinity transporter that mediates uptake of large neutral amino acids such as phenylalanine, tyrosine, L-DOPA, leucine, histidine, methionine and tryptophan (PubMed:9915839, PubMed:11011012). Functions as an amino acid exchanger (By similarity). May play a role in the transport of L-DOPA across the blood-brain barrier (P…	-	-	-	-	Q9Z127	LAT1_MOUSE	Slc7a5	-1.12321	0.858392	1.08142	-0.81661	-	C(0)	+	+	-	+		+	10.5561	0	Q9Z127	Q9Z127	LAT1_MOUSE
19.6964	20.1206	19.5633	19.2788	19.3099	22.6693	22.155	21.9388	23.1015	22.823	23.2273	22.5404	22.654	23.0002	23.2535	20.1581	20.2302	19.2748	19.8285	19.9601	actin cytoskeleton organization [GO:0030036];cardiac muscle tissue morphogenesis [GO:0055008];cell-cell junction organization [GO:0045216];ventricular septum development [GO:0003281]	cytosol [GO:0005829];focal adhesion [GO:0005925];stress fiber [GO:0001725];Z disc [GO:0030018]	actin filament binding [GO:0051015];alpha-actinin binding [GO:0051393];metal ion binding [GO:0046872]	Xin actin-binding repeat-containing protein 2 (Beta-xin) (Cardiomyopathy-associated protein 3) (Myogenic MEF2-activated Xin-related protein) (Myomaxin) (mXinbeta)	Xirp2 Cmya3 Xin2	FUNCTION: Protects actin filaments from depolymerization. {ECO:0000250}.	-	-	-	-	Q4U4S6	XIRP2_MOUSE	Xirp2	-1.06394	0.839532	1.0966	-0.872193	-	C(0)	+	+	-	+		+	9.89536	0	Q4U4S6	Q4U4S6	XIRP2_MOUSE
17.6679	17.9497	17.8901	18.0496	17.6163	18.6157	18.6203	18.5085	18.5089	18.7997	19.3251	18.7495	18.8923	19.2211	19.0306	17.9079	17.8495	18.092	17.8928	17.9493	DNA repair [GO:0006281];regulation of transcription, DNA-templated [GO:0006355]	activating signal cointegrator 1 complex [GO:0099053];nuclear speck [GO:0016607];nucleus [GO:0005634]	ubiquitin binding [GO:0043130]	Activating signal cointegrator 1 complex subunit 2 (ASC-1 complex subunit p100) (Trip4 complex subunit p100)	Ascc2 Asc1p100	FUNCTION: Plays a role in DNA damage repair as component of the ASCC complex (By similarity). Recruits ASCC3 and ALKBH3 to sites of DNA damage by binding to polyubiquitinated proteins that have 'Lys-63'-linked polyubiquitin chains (By similarity). Part of the ASC-1 complex that enhances NF-kappa-B, SRF and AP1 transactivation (By similarity). Involved in activation of the ribosome quality control…	-	-	-	-	Q91WR3	ASCC2_MOUSE	Ascc2	-1.00767	0.489783	1.32565	-0.807762	-	C(0)	+	+	-	+		+	8.11036	0	Q91WR3	Q91WR3	ASCC2_MOUSE
17.2395	17.1002	17.3614	16.5695	17.1265	18.1527	18.0046	18.6707	18.0256	18.2908	18.7406	18.3983	18.7988	18.7068	18.6862	17.6401	17.4587	17.6724	17.5186	17.1932	cellular response to DNA damage stimulus [GO:0006974];tRNA (guanine-N7)-methylation [GO:0106004];tRNA modification [GO:0006400]	chromosome [GO:0005694];cytosol [GO:0005829];nucleoplasm [GO:0005654];nucleus [GO:0005634];tRNA methyltransferase complex [GO:0043527]	-	tRNA (guanine-N(7)-)-methyltransferase non-catalytic subunit WDR4 (Protein Wuho homolog) (mWH) (WD repeat-containing protein 4)	Wdr4	FUNCTION: Non-catalytic component of a methyltransferase complex required for the formation of N(7)-methylguanine in a subset of RNA species, such as tRNAs, mRNAs and microRNAs (miRNAs) (PubMed:29983320). In the methyltransferase complex, it is required to stabilize and induce conformational changes of the catalytic subunit (By similarity). Required for the formation of N(7)-methylguanine at posi…	-	-	-	-	Q9EP82	WDR4_MOUSE	Wdr4	-1.20628	0.55257	1.22165	-0.567933	-	C(0)	+	+	-	+		+	7.29082	0	Q9EP82	Q9EP82	WDR4_MOUSE
17.9988	18.613	17.5553	17.7878	17.9694	18.1745	18.8351	18.7326	18.4205	18.667	19.3802	18.761	18.9464	18.962	19.0394	17.3601	17.3395	17.3097	17.282	17.5313	positive regulation of rRNA processing [GO:2000234];positive regulation of transcription by RNA polymerase I [GO:0045943];regulation of stem cell population maintenance [GO:2000036];regulation of transcription elongation from RNA polymerase II promoter [GO:0034243];rRNA processing [GO:0006364]	chromatin [GO:0000785];fibrillar center [GO:0001650];nucleolus [GO:0005730];nucleoplasm [GO:0005654]	RNA binding [GO:0003723];RNA polymerase II complex binding [GO:0000993];transcription elongation regulator activity [GO:0003711]	WD repeat-containing protein 43	Wdr43 Kiaa0007	FUNCTION: Ribosome biogenesis factor that coordinates hyperactive transcription and ribogenesis (PubMed:31128943). Involved in nucleolar processing of pre-18S ribosomal RNA. Required for optimal pre-ribosomal RNA transcription by RNA polymerase I (By similarity). Essential for stem cell pluripotency and embryonic development (PubMed:31128943). In the nucleoplasm, recruited by promoter-associated/…	-	-	-	-	Q6ZQL4	WDR43_MOUSE	Wdr43	-0.37323	0.499793	1.17867	-1.30524	-	C(0)	-	+	-	+		+	6.60492	0	Q6ZQL4	Q6ZQL4	WDR43_MOUSE
18.2677	18.4141	18.2134	18.308	18.4844	19.7709	20.0292	19.9601	19.677	20.3645	20.6628	19.5397	20.5451	20.6628	20.6971	18.6011	18.3949	18.5798	18.3285	18.3487	rRNA processing [GO:0006364]	cytosol [GO:0005829];integral component of membrane [GO:0016021];intracellular membrane-bounded organelle [GO:0043231];nuclear membrane [GO:0031965];nucleolus [GO:0005730];plasma membrane [GO:0005886]	-	RRP12-like protein	Rrp12 Kiaa0690	-	-	-	-	-	Q6P5B0	RRP12_MOUSE	Rrp12	-1.00404	0.702164	1.18702	-0.885146	-	C(0)	+	+	-	+		+	8.41815	0	Q6P5B0	Q6P5B0	RRP12_MOUSE
18.101	17.742	18.2949	18.0425	18.1573	18.7855	18.8259	18.9528	18.5873	18.643	19.4433	18.8622	19.2746	19.3148	19.2175	18.2345	17.8502	18.2993	18.1734	18.0381	positive regulation of rRNA processing [GO:2000234];positive regulation of transcription by RNA polymerase I [GO:0045943];rRNA processing [GO:0006364]	cytoplasm [GO:0005737];endoplasmic reticulum [GO:0005783];fibrillar center [GO:0001650];nucleolus [GO:0005730]	-	U3 small nucleolar RNA-associated protein 15 homolog (Src-associated protein SAW)	Utp15	FUNCTION: Ribosome biogenesis factor. Involved in nucleolar processing of pre-18S ribosomal RNA. Required for optimal pre-ribosomal RNA transcription by RNA polymerase I. {ECO:0000250|UniProtKB:Q8TED0}.	-	-	-	-	Q8C7V3	UTP15_MOUSE	Utp15	-0.93584	0.427806	1.34218	-0.834142	-	C(0)	+	+	-	+		+	7.13677	0	Q8C7V3	Q8C7V3	UTP15_MOUSE
18.3927	18.3442	18.4269	18.4846	18.3351	18.8354	19.1529	19.3069	19.1611	19.5784	19.777	19.5049	19.6968	19.6423	19.7677	18.7243	18.3469	18.9454	18.6659	18.5769	tRNA methylation [GO:0030488]	cytosol [GO:0005829];nucleolus [GO:0005730]	RNA binding [GO:0003723];tRNA (guanine) methyltransferase activity [GO:0016423]	THUMP domain-containing protein 3 (GtROSA26asSor)	Thumpd3	-	-	-	-	-	P97770	THUM3_MOUSE	Thumpd3	-1.12099	0.427334	1.327	-0.633352	-	C(0)	+	+	-	+		+	7.50791	0	P97770	P97770	THUM3_MOUSE
16.4567	16.9956	17.9054	16.4876	16.4913	21.5213	18.9408	19.3688	20.895	21.343	21.1206	20.6886	21.0359	20.68	21.002	16.9834		18.3323	16.9169	18.2635	aging [GO:0007568];angiogenesis [GO:0001525];cartilage condensation [GO:0001502];cell adhesion [GO:0007155];cell differentiation [GO:0030154];cell migration [GO:0016477];cell-matrix adhesion [GO:0007160];chondrocyte proliferation [GO:0035988];connective tissue development [GO:0061448];cytosolic calcium ion transport [GO:0060401];DNA biosynthetic process [GO:0071897];extracellular matrix constitue…	cell cortex [GO:0005938];cis-Golgi network [GO:0005801];cytosol [GO:0005829];extracellular matrix [GO:0031012];extracellular region [GO:0005576];extracellular space [GO:0005615];perinuclear region of cytoplasm [GO:0048471]	fibronectin binding [GO:0001968];growth factor activity [GO:0008083];heparin binding [GO:0008201];insulin-like growth factor binding [GO:0005520];integrin binding [GO:0005178];protein C-terminus binding [GO:0008022]	CCN family member 2 (Cellular communication network factor 2) (Connective tissue growth factor) (Hypertrophic chondrocyte-specific protein 24) (Protein FISP-12)	Ccn2 betaIG-M2 Ctgf Fisp-12 Fisp12 Hcs24	FUNCTION: Major connective tissue mitoattractant secreted by vascular endothelial cells. Promotes proliferation and differentiation of chondrocytes (By similarity). Mediates heparin- and divalent cation-dependent cell adhesion in many cell types including fibroblasts, myofibroblasts, endothelial and epithelial cells (By similarity). Enhances fibroblast growth factor-induced DNA synthesis (By simi…	-	-	-	-	P29268	CCN2_MOUSE	Ccn2	-1.14282	0.737697	0.998391	-0.741579	-	C(0)	+	+	-	+		+	6.03914	0	P29268	P29268	CCN2_MOUSE
19.495	19.4315	19.5429	19.3982	19.4198	21.5309	21.4273	21.0625	21.2707	21.5356	21.8876	21.8538	22.0918	21.6671	21.7876	19.5717	19.7547	19.7076	19.5168	19.7174	carbohydrate metabolic process [GO:0005975];L-alanine import across plasma membrane [GO:1904273];leucine import across plasma membrane [GO:0098713];leucine transport [GO:0015820];L-leucine import across plasma membrane [GO:1903801];neutral amino acid transport [GO:0015804];phenylalanine transport [GO:0015823];response to exogenous dsRNA [GO:0043330];tryptophan transport [GO:0015827];viral entry i…	amino acid transport complex [GO:1990184];apical plasma membrane [GO:0016324];apical pole of neuron [GO:0044225];basal plasma membrane [GO:0009925];basolateral plasma membrane [GO:0016323];cell surface [GO:0009986];integral component of membrane [GO:0016021];lysosomal membrane [GO:0005765];melanosome [GO:0042470];neuronal cell body [GO:0043025];nucleoplasm [GO:0005654];plasma membrane [GO:0005886…	aromatic amino acid transmembrane transporter activity [GO:0015173];catalytic activity [GO:0003824];double-stranded RNA binding [GO:0003725];L-alanine transmembrane transporter activity [GO:0015180];L-leucine transmembrane transporter activity [GO:0015190];neutral amino acid transmembrane transporter activity [GO:0015175]	4F2 cell-surface antigen heavy chain (4F2hc) (Solute carrier family 3 member 2) (CD antigen CD98)	Slc3a2 Mdu1	FUNCTION: Component of several heterodimeric complexes involved in amino acid transport (PubMed:9915839). The precise substrate specificity depends on the other subunit in the heterodimer (PubMed:9915839). The complexes function as amino acid exchangers (By similarity). The homodimer functions as sodium-independent, high-affinity transporter that mediates uptake of large neutral amino acids such …	-	-	-	-	P10852	4F2_MOUSE	Slc3a2	-1.06998	0.742946	1.21062	-0.883587	-	C(0)	+	+	-	+		+	14.258	0	P10852	P10852	4F2_MOUSE
18.989	18.9396	19.2936	19.0829	18.9101	19.8633	19.5158	19.8924	20.0691	20.2877	20.343	20.5451	20.3321	20.4874	20.3857	19.4975	18.9449	19.3582	19.1192	19.1939	assembly of large subunit precursor of preribosome [GO:1902626];gene silencing by miRNA [GO:0035195];maturation of 5.8S rRNA [GO:0000460];maturation of LSU-rRNA [GO:0000470];mature ribosome assembly [GO:0042256];miRNA mediated inhibition of translation [GO:0035278];positive regulation of translation [GO:0045727];regulation of fatty acid biosynthetic process [GO:0042304];regulation of glycolytic p…	cytoplasm [GO:0005737];cytosol [GO:0005829];intermediate filament [GO:0005882];lamin filament [GO:0005638];nucleolus [GO:0005730];nucleoplasm [GO:0005654];nucleus [GO:0005634];preribosome, large subunit precursor [GO:0030687]	ribosomal large subunit binding [GO:0043023];ribosome binding [GO:0043022];translation initiation factor activity [GO:0003743]	Eukaryotic translation initiation factor 6 (eIF-6) (B4 integrin interactor) (CAB) (p27(BBP))	Eif6 Itgb4bp	FUNCTION: Binds to the 60S ribosomal subunit and prevents its association with the 40S ribosomal subunit to form the 80S initiation complex in the cytoplasm. Behaves as a stimulatory translation initiation factor downstream insulin/growth factors. Is also involved in ribosome biogenesis. Associates with pre-60S subunits in the nucleus and is involved in its nuclear export. Cytoplasmic release of …	-	-	-	-	O55135	IF6_MOUSE	Eif6	-1.05094	0.470969	1.32105	-0.741082	-	C(0)	+	+	-	+		+	7.67998	0	O55135	O55135	IF6_MOUSE
15.352	15.3842	16.4094	15.2296	14.896	18.5477	18.1855	17.5938	18.6357	20.3962	19.2813	18.3527	18.9231	19.7452	19.9459	15.6857	16.1939	15.1988	15.7078	15.8681	cellular response to leukemia inhibitory factor [GO:1990830];GDP-mannose biosynthetic process [GO:0009298];mannose metabolic process [GO:0006013];protein N-linked glycosylation [GO:0006487]	cytoplasm [GO:0005737];cytosol [GO:0005829];neuronal cell body [GO:0043025]	metal ion binding [GO:0046872];phosphomannomutase activity [GO:0004615]	Phosphomannomutase 1 (PMM 1) (EC 5.4.2.8)	Pmm1	FUNCTION: Involved in the synthesis of the GDP-mannose and dolichol-phosphate-mannose required for a number of critical mannosyl transfer reactions. In addition, may be responsible for the degradation of glucose-1,6-bisphosphate in ischemic brain. {ECO:0000269|PubMed:18927083}.	-	-	-	-	O35621	PMM1_MOUSE	Pmm1	-1.00633	0.77041	1.08951	-0.853583	-	C(0)	+	+	-	+		+	6.88095	0	O35621	O35621	PMM1_MOUSE
16.4612		15.5112		16.2037	18.6213	18.3597	18.5549	18.554	19.359	19.4964	18.4553	19.5185	19.2903	19.597	16.8469	16.5799	16.1045	15.97	16.2666	amino acid import across plasma membrane [GO:0089718];amino acid transport [GO:0006865];arginine transmembrane transport [GO:1903826];arginine transport [GO:0015809];basic amino acid transmembrane transport [GO:1990822];L-amino acid transport [GO:0015807];L-arginine import across plasma membrane [GO:0097638];L-histidine import across plasma membrane [GO:1903810];L-ornithine transmembrane transpor…	apical plasma membrane [GO:0016324];basal plasma membrane [GO:0009925];basolateral plasma membrane [GO:0016323];integral component of membrane [GO:0016021];plasma membrane [GO:0005886];protein-containing complex [GO:0032991]	amino acid transmembrane transporter activity [GO:0015171];arginine transmembrane transporter activity [GO:0015181];basic amino acid transmembrane transporter activity [GO:0015174];L-arginine transmembrane transporter activity [GO:0061459];L-histidine transmembrane transporter activity [GO:0005290];L-lysine transmembrane transporter activity [GO:0015189];L-ornithine transmembrane transporter acti…	High affinity cationic amino acid transporter 1 (CAT-1) (CAT1) (Ecotropic retroviral leukemia receptor) (Ecotropic retrovirus receptor) (ERR) (Solute carrier family 7 member 1) (System Y+ basic amino acid transporter)	Slc7a1 Atrc1 Rec-1	FUNCTION: (Microbial infection) Acts as a receptor for the ecotropic murine retroviral leukemia virus. {ECO:0000269|PubMed:2541919}.;FUNCTION: High-affinity, low capacity permease involved in the transport of the cationic amino acids (arginine, lysine and ornithine) in non-hepatic tissues. {ECO:0000269|PubMed:1652100}.	-	-	-	-	Q09143	SL7A1_MOUSE	Slc7a1	-1.19267	0.647577	1.05445	-0.986422	-	C(0)	+	+	-	+		+	7.71984	0	Q09143	Q09143	SL7A1_MOUSE
17.0535	16.6323	17.1461	17.0556	17.448	18.0131	17.8214	18.1438	17.9244	18.5379	18.9164	18.3381	18.7056	18.679	18.7668	17.4261	17.3539	17.5399	16.8043	17.2282	mRNA processing [GO:0006397];rRNA processing [GO:0006364]	cytosol [GO:0005829];nucleolus [GO:0005730];nucleus [GO:0005634];small-subunit processome [GO:0032040]	RNA binding [GO:0003723]	Protein RRP5 homolog (Apoptosis-linked gene 4 protein) (Programmed cell death protein 11)	Pdcd11 Alg4 Kiaa0185	FUNCTION: Essential for the generation of mature 18S rRNA, specifically necessary for cleavages at sites A0, 1 and 2 of the 47S precursor. Directly interacts with U3 snoRNA (By similarity). {ECO:0000250}.	-	-	-	-	Q6NS46	RRP5_MOUSE	Pdcd11	-1.02812	0.451167	1.31041	-0.733458	-	C(0)	+	+	-	+		+	6.83696	0	Q6NS46	Q6NS46	RRP5_MOUSE
17.3927	17.5683	17.5788	17.4319	17.3639	18.1304	18.1459	18.549	18.1833	18.3813	18.9366	18.5155	18.9085	19.0484	18.9654	17.8642	17.4902	17.9752	17.4427	17.5353	rRNA processing [GO:0006364]	90S preribosome [GO:0030686];nucleolus [GO:0005730];plasma membrane [GO:0005886];small-subunit processome [GO:0032040]	-	Small subunit processome component 20 homolog (Down-regulated in metastasis protein)	Utp20 Drim	FUNCTION: Involved in 18S pre-rRNA processing. Associates with U3 snoRNA (By similarity). {ECO:0000250}.	-	-	-	-	Q5XG71	UTP20_MOUSE	Utp20	-1.04347	0.359102	1.39158	-0.707211	-	C(0)	+	+	-	+		+	8.00198	0	Q5XG71	Q5XG71	UTP20_MOUSE
19.1578	19.3951	18.5473	18.8301	18.7404	19.6798	19.6396	19.852	19.5669	19.7591	20.3321	20.1946	20.2185	20.4273	20.3101	19.0896	19.1817	18.7101	19.1465	19.1302	bile acid and bile salt transport [GO:0015721];bile acid signaling pathway [GO:0038183];cAMP transport [GO:0070730];cilium assembly [GO:0060271];drug transmembrane transport [GO:0006855];export across plasma membrane [GO:0140115];leukotriene transport [GO:0071716];positive regulation of smooth muscle cell proliferation [GO:0048661];prostaglandin secretion [GO:0032310];prostaglandin transport [GO:…	apical plasma membrane [GO:0016324];basolateral plasma membrane [GO:0016323];external side of apical plasma membrane [GO:0098591];integral component of membrane [GO:0016021];membrane [GO:0016020];plasma membrane [GO:0005886];platelet dense granule membrane [GO:0031088]	ABC-type bile acid transporter activity [GO:0015432];ABC-type glutathione S-conjugate transporter activity [GO:0015431];ABC-type xenobiotic transporter activity [GO:0008559];ATP binding [GO:0005524];ATPase-coupled transmembrane transporter activity [GO:0042626];efflux transmembrane transporter activity [GO:0015562];glutathione transmembrane transporter activity [GO:0034634];guanine nucleotide tra…	ATP-binding cassette sub-family C member 4 (EC 7.6.2.-) (EC 7.6.2.2) (EC 7.6.2.3) (Multidrug resistance-associated protein 4)	Abcc4 Mrp4	FUNCTION: ATP-dependent transporter of the ATP-binding cassette (ABC) family that actively extrudes physiological compounds and xenobiotics from cells. Transports a range of endogenous molecules that have a key role in cellular communication and signaling, including cyclic nucleotides such as cyclic AMP (cAMP) and cyclic GMP (cGMP), bile acids, steroid conjugates, urate, and prostaglandins. Media…	-	-	-	-	E9Q236	MRP4_MOUSE	Abcc4	-0.97188	0.353291	1.38705	-0.768466	-	C(0)	+	+	-	+		+	7.3598	0	E9Q236	E9Q236	MRP4_MOUSE
17.5855	17.4537	17.9303	17.9234	18.0239	18.4198	18.8744	18.9133	18.5109	19.0526	19.5569	18.7215	19.438	19.5647	19.6137	18.1448	17.7846	18.1396	17.8859	17.8509	cell population proliferation [GO:0008283];positive regulation of pri-miRNA transcription by RNA polymerase II [GO:1902895];positive regulation of protein localization to chromosome, telomeric region [GO:1904816];positive regulation of protein sumoylation [GO:0033235];positive regulation of telomere maintenance [GO:0032206];regulation of cell population proliferation [GO:0042127];stem cell divisi…	chromosome [GO:0005694];midbody [GO:0030496];nuclear body [GO:0016604];nucleolus [GO:0005730];nucleoplasm [GO:0005654];nucleus [GO:0005634]	GTP binding [GO:0005525];mRNA 5'-UTR binding [GO:0048027]	Guanine nucleotide-binding protein-like 3 (Nucleolar GTP-binding protein 3) (Nucleostemin)	Gnl3 Ns	FUNCTION: May be required to maintain the proliferative capacity of stem cells (By similarity). Stabilizes MDM2 by preventing its ubiquitination, and hence proteasomal degradation. {ECO:0000250, ECO:0000269|PubMed:21132010}.	-	-	-	-	Q8CI11	GNL3_MOUSE	Gnl3	-1.00045	0.415281	1.32634	-0.741172	-	C(0)	+	+	-	+		+	6.60399	0	Q8CI11	Q8CI11	GNL3_MOUSE
24.217	23.7995	24.3578	24.0526	24.2463	25.604	25.2426	25.0691	25.604	26.6865	26.1681	26.9203	25.5609	26.2481	26.4378	23.8764	23.9584	24.4738	24.4105	24.4041	axonal fasciculation [GO:0007413];blastocyst formation [GO:0001825];cardiac epithelial to mesenchymal transition [GO:0060317];cell adhesion involved in sprouting angiogenesis [GO:0120078];cell migration involved in vasculogenesis [GO:0035441];cellular response to hypoxia [GO:0071456];cellular sphingolipid homeostasis [GO:0090156];central nervous system vasculogenesis [GO:0022009];cerebral cortex …	cell junction [GO:0030054];cell projection [GO:0042995];cytoplasm [GO:0005737];endoplasmic reticulum [GO:0005783];endoplasmic reticulum membrane [GO:0005789];endoplasmic reticulum tubular network [GO:0071782];endoplasmic reticulum tubular network membrane [GO:0098826];glutamatergic synapse [GO:0098978];integral component of endoplasmic reticulum membrane [GO:0030176];integral component of postsyn…	cadherin binding [GO:0045296];protein homodimerization activity [GO:0042803];protein-containing complex binding [GO:0044877];ubiquitin protein ligase binding [GO:0031625]	Reticulon-4 (Neurite outgrowth inhibitor) (Nogo protein)	Rtn4 Kiaa0886 Nogo	FUNCTION: [Isoform A]: Developmental neurite growth regulatory factor with a role as a negative regulator of axon-axon adhesion and growth, and as a facilitator of neurite branching. Regulates neurite fasciculation, branching and extension in the developing nervous system (PubMed:20573699). Involved in down-regulation of growth, stabilization of wiring and restriction of plasticity in the adult C…	-	-	-	-	Q99P72	RTN4_MOUSE	Rtn4	-0.936972	0.577259	1.20623	-0.846516	-	C(0)	+	+	-	+		+	6.00112	0	Q99P72	Q99P72	RTN4_MOUSE
14.4395	15.0874	15.4614	14.6418	14.5114	18.0307	17.4751	17.6898	18.2164	17.7516	18.5838	17.8542	19.0229	18.5338	18.6122	15.9155	14.0453	16.3435		15.4644	cognition [GO:0050890];hydroxyproline transport [GO:0034589];L-alanine import across plasma membrane [GO:1904273];L-alanine transport [GO:0015808];L-aspartate import across plasma membrane [GO:0140009];L-serine import across plasma membrane [GO:1903812];L-serine transport [GO:0015825];proline transport [GO:0015824];serine import across plasma membrane [GO:0098718];threonine transport [GO:0015826]	centrosome [GO:0005813];dendrite [GO:0030425];integral component of membrane [GO:0016021];intermediate filament [GO:0005882];melanosome [GO:0042470];membrane [GO:0016020];neuronal cell body [GO:0043025];plasma membrane [GO:0005886]	chloride channel activity [GO:0005254];L-alanine transmembrane transporter activity [GO:0015180];L-aspartate transmembrane transporter activity [GO:0015183];L-cystine transmembrane transporter activity [GO:0015184];L-hydroxyproline transmembrane transporter activity [GO:0034590];L-proline transmembrane transporter activity [GO:0015193];L-serine transmembrane transporter activity [GO:0015194];L-th…	Neutral amino acid transporter A (Alanine/serine/cysteine/threonine transporter 1) (ASCT-1) (SATT) (Solute carrier family 1 member 4)	Slc1a4 Asct1	FUNCTION: Transporter for alanine, serine, cysteine, and threonine. Exhibits sodium dependence (By similarity). {ECO:0000250}.	-	-	-	-	O35874	SATT_MOUSE	Slc1a4	-1.14756	0.674975	1.09273	-0.775175	-	C(0)	+	+	-	+		+	7.2503	0	O35874	O35874	SATT_MOUSE
17.8223	17.7335	17.8015	17.7394	17.9515	20.1946	20.2989	20.7307	20.953	21.7512	21.3592	22.2564	21.3538	21.6186	21.8651	18.314	17.9686	18.445	18.1808	18.196	L-serine biosynthetic process [GO:0006564]	cytoplasm [GO:0005737];cytosol [GO:0005829]	identical protein binding [GO:0042802];O-phospho-L-serine:2-oxoglutarate aminotransferase activity [GO:0004648];pyridoxal phosphate binding [GO:0030170]	Phosphoserine aminotransferase (PSAT) (EC 2.6.1.52) (Endometrial progesterone-induced protein) (EPIP) (Phosphohydroxythreonine aminotransferase)	Psat1 Psa Psat	FUNCTION: Catalyzes the reversible conversion of 3-phosphohydroxypyruvate to phosphoserine and of 3-hydroxy-2-oxo-4-phosphonooxybutanoate to phosphohydroxythreonine. {ECO:0000250|UniProtKB:P10658}.	-	-	-	-	Q99K85	SERC_MOUSE	Psat1	-1.07928	0.688394	1.2259	-0.835015	-	C(0)	+	+	-	+		+	10.6421	0	Q99K85	Q99K85	SERC_MOUSE
18.3756	19.0159	18.9538	18.8463	18.5811	21.4576	20.6096	20.3321	20.6714	21.417	21.7182	22.9985	20.7955	21.6886	22.0054	19.3437	18.7176	19.585	18.5002	19.2519	-	-	-	AHNAK nucleoprotein 2	Ahnak2	-	-	-	-	-	A0A7N9VR94	A0A7N9VR94_MOUSE	Ahnak2	-1.01817	0.553025	1.24492	-0.779781	-	C(0)	+	+	-	+		+	6.72941	0	A0A7N9VR94	A0A7N9VR94	A0A7N9VR94_MOUSE
16.8283	16.7005	17.3502	16.2101	16.7816	20.5915	19.0419	18.0995	19.9459	21.0886	20.7553	22.2905	20.953	21.3211	21.1946	17.26	17.2146	18.4166	16.3215	18.7617	antimicrobial humoral immune response mediated by antimicrobial peptide [GO:0061844];cell differentiation [GO:0030154];eosinophil chemotaxis [GO:0048245];extracellular matrix organization [GO:0030198];innate immune response [GO:0045087];killing of cells of other organism [GO:0031640];macrophage chemotaxis [GO:0048246];monocyte chemotaxis [GO:0002548];mononuclear cell migration [GO:0071674];mRNA p…	cell surface [GO:0009986];collagen-containing extracellular matrix [GO:0062023];cytoplasm [GO:0005737];external side of plasma membrane [GO:0009897];extracellular matrix [GO:0031012];extracellular region [GO:0005576];extracellular space [GO:0005615];glial cell projection [GO:0097386];immunological synapse [GO:0001772];mitochondrial inner membrane [GO:0005743];nucleus [GO:0005634];spliceosomal com…	advanced glycation end-product receptor activity [GO:0050785];chemoattractant activity [GO:0042056];disaccharide binding [GO:0048030];Fc-gamma receptor I complex binding [GO:0034988];IgE binding [GO:0019863];laminin binding [GO:0043236];monosaccharide binding [GO:0048029];oligosaccharide binding [GO:0070492];protein phosphatase binding [GO:0019903]	Galectin-3 (Gal-3) (35 kDa lectin) (Carbohydrate-binding protein 35) (CBP 35) (Galactose-specific lectin 3) (IgE-binding protein) (L-34 galactoside-binding lectin) (Laminin-binding protein) (Lectin L-29) (Mac-2 antigen)	Lgals3	FUNCTION: Galactose-specific lectin which binds IgE. May mediate with the alpha-3, beta-1 integrin the stimulation by CSPG4 of endothelial cells migration. Together with DMBT1, required for terminal differentiation of columnar epithelial cells during early embryogenesis. In the nucleus: acts as a pre-mRNA splicing factor. Involved in acute inflammatory responses including neutrophil activation an…	-	-	-	-	P16110	LEG3_MOUSE	Lgals3	-1.07286	0.462249	1.26059	-0.649976	-	C(0)	+	+	-	+		+	5.9654	0	P16110	P16110	LEG3_MOUSE
17.9305	17.5242	17.702	17.4468	17.2775	19.9316	20.5069	19.3553	19.4497	20.1206	22.0559	19.923	22.0625	21.6886	21.8385	18.6547	17.35	17.8392	17.9658	17.9179	angiogenesis [GO:0001525];cell death [GO:0008219];cellular iron ion homeostasis [GO:0006879];cellular response to arsenic-containing substance [GO:0071243];cellular response to cadmium ion [GO:0071276];cellular response to cisplatin [GO:0072719];cellular response to heat [GO:0034605];cellular response to hypoxia [GO:0071456];cellular response to nutrient [GO:0031670];erythrocyte homeostasis [GO:0…	caveola [GO:0005901];cytosol [GO:0005829];endoplasmic reticulum [GO:0005783];endoplasmic reticulum membrane [GO:0005789];nucleolus [GO:0005730];nucleus [GO:0005634];perinuclear region of cytoplasm [GO:0048471]	enzyme binding [GO:0019899];heme binding [GO:0020037];heme oxygenase (decyclizing) activity [GO:0004392];identical protein binding [GO:0042802];metal ion binding [GO:0046872];phospholipase D activity [GO:0004630];protein homodimerization activity [GO:0042803];structural molecule activity [GO:0005198]	Heme oxygenase 1 (HO-1) (EC 1.14.14.18) (P32 protein)	Hmox1	FUNCTION: Heme oxygenase cleaves the heme ring at the alpha methene bridge to form biliverdin. Biliverdin is subsequently converted to bilirubin by biliverdin reductase. Under physiological conditions, the activity of heme oxygenase is highest in the spleen, where senescent erythrocytes are sequestrated and destroyed. Exhibits cytoprotective effects since excess of free heme sensitizes cells to u…	-	-	-	-	P14901	HMOX1_MOUSE	Hmox1	-0.992242	0.388131	1.37437	-0.770264	-	C(0)	+	+	-	+		+	7.65027	0	P14901	P14901	HMOX1_MOUSE
18.7139	19.0302	19.5295	19.3548	19.4844	22.5522	22.4349	21.2419	21.6276	20.8802	23.074	23.8191	23.0325	23.654	23.6971	19.0519	18.6222	18.7635	18.8834	18.5126	aggrephagy [GO:0035973];apoptotic process [GO:0006915];autophagy [GO:0006914];cell differentiation [GO:0030154];endosome organization [GO:0007032];immune system process [GO:0002376];macroautophagy [GO:0016236];mitophagy [GO:0000423];negative regulation of protein ubiquitination [GO:0031397];negative regulation of transcription by RNA polymerase II [GO:0000122];positive regulation of long-term syn…	aggresome [GO:0016235];amphisome [GO:0044753];autolysosome [GO:0044754];autophagosome [GO:0005776];cytoplasm [GO:0005737];cytosol [GO:0005829];endoplasmic reticulum [GO:0005783];inclusion body [GO:0016234];intracellular membrane-bounded organelle [GO:0043231];late endosome [GO:0005770];Lewy body [GO:0097413];mitochondrion [GO:0005739];P-body [GO:0000932];phagophore assembly site [GO:0000407];PML …	enzyme binding [GO:0019899];identical protein binding [GO:0042802];ionotropic glutamate receptor binding [GO:0035255];K63-linked polyubiquitin modification-dependent protein binding [GO:0070530];protein kinase binding [GO:0019901];protein kinase C binding [GO:0005080];protein-containing complex binding [GO:0044877];SH2 domain binding [GO:0042169];transcription coregulator activity [GO:0003712];ub…	Sequestosome-1 (STONE14) (Ubiquitin-binding protein p62)	Sqstm1 A170 STAP	FUNCTION: Autophagy receptor required for selective macroautophagy (aggrephagy). Functions as a bridge between polyubiquitinated cargo and autophagosomes. Interacts directly with both the cargo to become degraded and an autophagy modifier of the MAP1 LC3 family. Required both for the formation and autophagic degradation of polyubiquitin-containing bodies, called ALIS (aggresome-like induced struc…	-	-	-	-	Q64337	SQSTM_MOUSE	Sqstm1	-0.807081	0.486351	1.36133	-1.0406	-	C(0)	+	+	-	+		+	10.3375	0	Q64337	Q64337	SQSTM_MOUSE
17.3937	16.5354	16.1673	15.1558	15.1026	19.3844	18.5318	17.18	18.8095	18.3522	20.7553	19.2032	20.417	20.1581	20.654	16.9288	15.4961	17.3951	16.7815	16.9992	cellular response to drug [GO:0035690];cellular response to interleukin-1 [GO:0071347];cellular response to lipopolysaccharide [GO:0071222];cellular response to transforming growth factor beta stimulus [GO:0071560];defense response to Gram-negative bacterium [GO:0050829];dentinogenesis [GO:0097187];female gonad development [GO:0008585];negative regulation of cell adhesion mediated by integrin [GO…	chromaffin granule [GO:0042583];collagen-containing extracellular matrix [GO:0062023];cytoplasm [GO:0005737];extracellular exosome [GO:0070062];extracellular region [GO:0005576];extracellular space [GO:0005615]	protease binding [GO:0002020];serine-type endopeptidase inhibitor activity [GO:0004867];signaling receptor binding [GO:0005102]	Plasminogen activator inhibitor 1 (PAI) (PAI-1) (Endothelial plasminogen activator inhibitor) (Serpin E1)	Serpine1 Mr1 Pai1 Planh1	FUNCTION: Serine protease inhibitor. Inhibits TMPRSS7. Is a primary inhibitor of tissue-type plasminogen activator (PLAT) and urokinase-type plasminogen activator (PLAU). As PLAT inhibitor, it is required for fibrinolysis down-regulation and is responsible for the controlled degradation of blood clots. As PLAU inhibitor, it is involved in the regulation of cell adhesion and spreading. Acts as a r…	-	-	-	-	P22777	PAI1_MOUSE	Serpine1	-1.01755	0.328908	1.33902	-0.650379	-	C(0)	+	+	-	+		+	5.87444	0	P22777	P22777	PAI1_MOUSE
22.6096	22.9352	22.5731	22.4898	22.7203	21.7553	21.9742	21.2243	22.002	21.7512	21.3376	21.7265	21.2361	21.3321	21.4273	22.695	22.695	22.0918	22.5961	22.5285	calcium ion transmembrane transport [GO:0070588];calcium ion transmembrane transport via high voltage-gated calcium channel [GO:0061577];calcium ion transport [GO:0006816];calcium ion transport into cytosol [GO:0060402];cardiac muscle cell action potential involved in contraction [GO:0086002];cellular response to amyloid-beta [GO:1904646];membrane depolarization during bundle of His cell action p…	anchored component of postsynaptic membrane [GO:0099025];anchored component of presynaptic active zone membrane [GO:0099029];glutamatergic synapse [GO:0098978];L-type voltage-gated calcium channel complex [GO:1990454];sarcoplasmic reticulum [GO:0016529];T-tubule [GO:0030315];voltage-gated calcium channel complex [GO:0005891]	metal ion binding [GO:0046872];voltage-gated calcium channel activity [GO:0005245];voltage-gated calcium channel activity involved in bundle of His cell action potential [GO:0086057]	Voltage-dependent calcium channel subunit alpha-2/delta-1 (Voltage-gated calcium channel subunit alpha-2/delta-1) [Cleaved into: Voltage-dependent calcium channel subunit alpha-2-1;Voltage-dependent calcium channel subunit delta-1]	Cacna2d1 Cacna2	FUNCTION: The alpha-2/delta subunit of voltage-dependent calcium channels regulates calcium current density and activation/inactivation kinetics of the calcium channel. Plays an important role in excitation-contraction coupling (By similarity). {ECO:0000250}.	-	-	-	-	O08532	CA2D1_MOUSE	Cacna2d1	1.02682	-0.607816	-1.19057	0.771563	-	C(1)	+	+	-	+		+	6.31528	1.15607e-05	O08532	O08532	CA2D1_MOUSE
27.2891	27.2535	27.3494	27.2077	27.2535	26.6595	26.9088	26.4202	26.8019	26.9316	26.2535	26.5448	26.1155	26.2571	26.2607	27.1795	27.2353	26.9088	26.976	27.1795	adult locomotory behavior [GO:0008344];amygdala development [GO:0021764];ATP metabolic process [GO:0046034];behavioral fear response [GO:0001662];cardiac muscle contraction [GO:0060048];cation transmembrane transport [GO:0098655];cellular potassium ion homeostasis [GO:0030007];cellular response to amyloid-beta [GO:1904646];cellular response to mechanical stimulus [GO:0071260];cellular response to…	apical plasma membrane [GO:0016324];axon [GO:0030424];basolateral plasma membrane [GO:0016323];calyx of Held [GO:0044305];caveola [GO:0005901];cell projection [GO:0042995];cytoplasm [GO:0005737];dendritic spine [GO:0043197];dendritic spine head [GO:0044327];dendritic spine neck [GO:0044326];endoplasmic reticulum [GO:0005783];endosome [GO:0005768];Golgi apparatus [GO:0005794];integral component of…	ADP binding [GO:0043531];amyloid-beta binding [GO:0001540];ankyrin binding [GO:0030506];ATP binding [GO:0005524];ATPase-coupled cation transmembrane transporter activity [GO:0019829];chaperone binding [GO:0051087];D1 dopamine receptor binding [GO:0031748];heparan sulfate proteoglycan binding [GO:0043395];ion antiporter activity involved in regulation of presynaptic membrane potential [GO:0099520]…	Sodium/potassium-transporting ATPase subunit alpha-1 (Na(+)/K(+) ATPase alpha-1 subunit) (EC 7.2.2.13) (Sodium pump subunit alpha-1);Sodium/potassium-transporting ATPase subunit alpha-2 (Na(+)/K(+) ATPase alpha-2 subunit) (EC 7.2.2.13) (Na(+)/K(+) ATPase alpha(+) subunit) (Sodium pump subunit alpha-2);Sodium/potassium-transporting ATPase subunit alpha-3 (Na(+)/K(+) ATPase alpha-3 subunit) (EC 7.2…	Atp1a1;Atp1a2;Atp1a3;Atp1a4 Atp1al2	FUNCTION: This is the catalytic component of the active enzyme, which catalyzes the hydrolysis of ATP coupled with the exchange of sodium and potassium ions across the plasma membrane. This action creates the electrochemical gradient of sodium and potassium ions, providing the energy for active transport of various nutrients (By similarity). {ECO:0000250}.;FUNCTION: This is the catalytic componen…	-	-	-	-	Q8VDN2;Q9WV27;Q6PIC6;Q6PIE5	AT1A1_MOUSE;AT1A2_MOUSE;AT1A3_MOUSE;AT1A4_MOUSE	Atp1a1;Atp1a2;Atp1a3;Atp1a4	1.05313	-0.26218	-1.40713	0.616177	-	C(1)	+	+	-	+		+	6.99566	1.16279e-05	Q6PIC6;Q6PIE5;Q8VDN2;Q9WV27	Q8VDN2;Q9WV27;Q6PIC6;Q6PIE5	AT1A1_MOUSE;AT1A2_MOUSE;AT1A3_MOUSE;AT1A4_MOUSE
16.2951	16.2246	16.713	16.7153	16.4681	18.3394	17.5946	17.2983	18.1833	19.5201	18.4278	18.3881	18.1939	18.5303	18.7845	16.8449	16.2959	16.0505	16.1215	16.5537	negative regulation of smoothened signaling pathway [GO:0045879];protein homooligomerization [GO:0051260];protein ubiquitination [GO:0016567];regulation of growth [GO:0040008];ubiquitin-dependent protein catabolic process [GO:0006511]	M band [GO:0031430]	ankyrin binding [GO:0030506];cullin family protein binding [GO:0097602];identical protein binding [GO:0042802]	BTB/POZ domain-containing protein KCTD6	Kctd6	FUNCTION: Probable substrate-specific adapter of a BCR (BTB-CUL3-RBX1) E3 ubiquitin-protein ligase complex mediating the ubiquitination and subsequent proteasomal degradation of target proteins. Promotes the ubiquitination of HDAC1;the function probably occurs via HDAC1 down-regulation, keeping GLI1 acetylated and inactive. Inhibits cell growth and tumorigenicity of medulloblastoma (MDB). Involve…	-	-	-	-	Q8BNL5	KCTD6_MOUSE	Kctd6	-0.852387	0.772357	1.03723	-0.9572	-	C(0)	+	+	-	+		+	5.64418	1.16959e-05	Q8BNL5	Q8BNL5	KCTD6_MOUSE
13.9987	14.3216	15.2482	13.5492	15.056	17.2346	16.4515	15.5515	16.987	16.3996	17.4666	17.4702	17.0778	17.1618	16.9669			14.6563	14.2511	15.0801	-	integral component of membrane [GO:0016021]	-	Protein shisa-4 (Transmembrane protein 58)	Shisa4 Tmem58	-	-	-	-	-	Q8CA71	SHSA4_MOUSE	Shisa4	-1.07504	0.536094	1.07863	-0.899471	-	C(0)	+	+	-	+		+	5.48429	1.17647e-05	Q8CA71	Q8CA71	SHSA4_MOUSE
21.2821	21.4425	21.2989	21.417	21.3045	22.1426	22.2593	22.0359	22.2273	22.4041	21.7553	21.6971	21.7955	21.9742	22.1269	21.3699	21.6096	21.502	21.2877	21.2764	myelination [GO:0042552];negative regulation of guanyl-nucleotide exchange factor activity [GO:1905098];oligodendrocyte development [GO:0014003];ovarian follicle development [GO:0001541];response to glucose [GO:0009749];response to heat [GO:0009408];response to peptide hormone [GO:0043434];T cell receptor signaling pathway [GO:0050852];translational initiation [GO:0006413]	cytoplasm [GO:0005737];eukaryotic translation initiation factor 2B complex [GO:0005851]	guanyl-nucleotide exchange factor activity [GO:0005085];translation initiation factor activity [GO:0003743];translation initiation factor binding [GO:0031369]	Translation initiation factor eIF-2B subunit delta (eIF-2B GDP-GTP exchange factor subunit delta)	Eif2b4 Eif2b Eif2bd Jgr1a	FUNCTION: Catalyzes the exchange of eukaryotic initiation factor 2-bound GDP for GTP.	-	-	-	-	Q61749	EI2BD_MOUSE	Eif2b4	-0.964803	1.34374	0.425385	-0.804323	-	C(2)	+	+	-	+		+	7.20215	1.19048e-05	Q61749	Q61749	EI2BD_MOUSE
18.1741	18.4411	18.7528	18.3487	18.48	17.2556	17.411	17.3667	16.9722	16.5234	17.275	17.3208	17.1689	17.3162	16.9135	17.8282	18.3246	17.8037	18.2314	18.3107	amyloid-beta clearance [GO:0097242];amyloid-beta clearance by cellular catabolic process [GO:0150094];amyloid-beta metabolic process [GO:0050435];cellular response to cytokine stimulus [GO:0071345];cellular response to UV-A [GO:0071492];cellular response to UV-B [GO:0071493];creatinine metabolic process [GO:0046449];kidney development [GO:0001822];learning or memory [GO:0007611];lung development …	axon [GO:0030424];brush border [GO:0005903];cytoplasm [GO:0005737];cytoplasmic vesicle [GO:0031410];dendrite [GO:0030425];early endosome [GO:0005769];integral component of membrane [GO:0016021];membrane [GO:0016020];membrane raft [GO:0045121];neuron projection terminus [GO:0044306];neuronal cell body [GO:0043025];plasma membrane [GO:0005886];presynapse [GO:0098793];synapse [GO:0045202];synaptic v…	cardiolipin binding [GO:1901612];endopeptidase activity [GO:0004175];exopeptidase activity [GO:0008238];metalloendopeptidase activity [GO:0004222];metallopeptidase activity [GO:0008237];oligopeptidase activity [GO:0070012];peptidase activity [GO:0008233];peptide binding [GO:0042277];phosphatidylserine binding [GO:0001786];protein homodimerization activity [GO:0042803];zinc ion binding [GO:0008270]	Neprilysin (EC 3.4.24.11) (Atriopeptidase) (Enkephalinase) (Neutral endopeptidase 24.11) (NEP) (Neutral endopeptidase) (Skin fibroblast elastase) (SFE) (CD antigen CD10)	Mme	FUNCTION: Thermolysin-like specificity, but is almost confined on acting on polypeptides of up to 30 amino acids. Biologically important in the destruction of opioid peptides such as Met- and Leu-enkephalins by cleavage of a Gly-Phe bond. Able to cleave angiotensin-1, angiotensin-2 and angiotensin 1-9 (By similarity). Involved in the degradation of the atrial natriuretic factor (ANF) (By similari…	-	-	-	-	Q61391	NEP_MOUSE	Mme	1.17697	-0.977804	-0.827373	0.628209	-	C(1)	+	+	-	+		+	6.21873	1.1976e-05	Q61391	Q61391	NEP_MOUSE
17.8654	18.1256	17.7327	18.2316	18.1695	19.068	18.9006	18.9671	19.0173	18.9292	19.153	18.5903	19.1199	19.149	19.161	18.335	17.7619	18.2909	17.8508	18.0054	regulation of translation [GO:0006417];spliceosomal snRNP assembly [GO:0000387];translation [GO:0006412]	cytoplasm [GO:0005737];cytosol [GO:0005829];Gemini of coiled bodies [GO:0097504];nuclear body [GO:0016604];nucleoplasm [GO:0005654];SMN complex [GO:0032797];SMN-Gemin2 complex [GO:0034718];SMN-Sm protein complex [GO:0034719]	mRNA 3'-UTR binding [GO:0003730];ribosome binding [GO:0043022];RNA 7-methylguanosine cap binding [GO:0000340];snRNA binding [GO:0017069];U1 snRNA binding [GO:0030619];U4 snRNA binding [GO:0030621];U4atac snRNA binding [GO:0030622]	Gem-associated protein 5 (Gemin5)	Gemin5	does not affect mRNA stability (PubMed:25911097). May play a role in the regulation of protein synthesis via its interaction with ribosomes (By similarity). {ECO:0000250|UniProtKB:Q8TEQ6, ECO:0000269|PubMed:25911097}.;FUNCTION: The SMN complex catalyzes the assembly of small nuclear ribonucleoproteins (snRNPs), the building blocks of the spliceosome, and thereby plays an important role in the spl…	-	-	-	-	Q8BX17	GEMI5_MOUSE	Gemin5	-0.953639	0.874811	0.986654	-0.907826	-	C(0)	+	+	-	+		+	6.54131	1.21212e-05	Q8BX17	Q8BX17	GEMI5_MOUSE
15.6505	14.958	15.7821	15.5548		19.0781	17.3118	16.4345	18.0582	17.1829	18.396	17.8805	18.5903	18.619	18.7013	16.2918	15.2458	15.6678	15.6168	15.8624	apoptotic process involved in heart morphogenesis [GO:0003278];atrial septum morphogenesis [GO:0060413];atrioventricular valve morphogenesis [GO:0003181];cell adhesion [GO:0007155];cell-cell adhesion [GO:0098609];chemotaxis [GO:0006935];chondroblast differentiation [GO:0060591];chorio-allantoic fusion [GO:0060710];extracellular matrix organization [GO:0030198];intussusceptive angiogenesis [GO:000…	collagen-containing extracellular matrix [GO:0062023];extracellular matrix [GO:0031012];extracellular region [GO:0005576]	extracellular matrix binding [GO:0050840];heparin binding [GO:0008201];insulin-like growth factor binding [GO:0005520];integrin binding [GO:0005178]	CCN family member 1 (3CH61) (Cellular communication network factor 1) (Cysteine-rich angiogenic inducer 61) (Insulin-like growth factor-binding protein 10) (IBP-10) (IGF-binding protein 10) (IGFBP-10) (Protein CYR61)	Ccn1 Cyr61 Igfbp10	FUNCTION: Promotes cell proliferation, chemotaxis, angiogenesis and cell adhesion. Appears to play a role in wound healing by up-regulating, in skin fibroblasts, the expression of a number of genes involved in angiogenesis, inflammation and matrix remodeling including VEGA-A, VEGA-C, MMP1, MMP3, TIMP1, uPA, PAI-1 and integrins alpha-3 and alpha-5 (By similarity). CCN1-mediated gene regulation is …	-	-	-	-	P18406	CCN1_MOUSE	Ccn1	-1.03991	0.537337	1.14867	-0.854081	-	C(0)	+	+	-	+		+	5.5489	1.21951e-05	P18406	P18406	CCN1_MOUSE
17.9158	17.7074	17.9574	17.758	17.6592	18.7271	18.7489	18.4851	18.7213	18.9676	18.8574	18.5136	18.6184	18.6583	18.4516	18.2855	18.0911	18.172	17.9897	18.2722	endoplasmic reticulum membrane organization [GO:0090158];intracellular protein transport [GO:0006886];positive regulation of ER to Golgi vesicle-mediated transport [GO:1902953];positive regulation of organelle assembly [GO:1902117];regulation of Golgi organization [GO:1903358];retrograde vesicle-mediated transport, Golgi to endoplasmic reticulum [GO:0006890]	endoplasmic reticulum [GO:0005783];endoplasmic reticulum membrane [GO:0005789];Golgi membrane [GO:0000139];integral component of membrane [GO:0016021];SNARE complex [GO:0031201]	protein domain specific binding [GO:0019904];SNAP receptor activity [GO:0005484]	Syntaxin-18	Stx18	FUNCTION: Syntaxin that may be involved in targeting and fusion of Golgi-derived retrograde transport vesicles with the ER. {ECO:0000250}.	-	-	-	-	Q8VDS8	STX18_MOUSE	Stx18	-1.33919	1.0193	0.740112	-0.42022	-	C(2)	+	+	-	+		+	7.1422	1.22699e-05	Q8VDS8	Q8VDS8	STX18_MOUSE
17.886	18.1436	17.8446	17.9347	18.1781	16.4368	17.1632	16.3097	17.3014	16.7697	15.366	16.6562	14.8223	16.0055	14.7637	17.9223	18.2634	17.3315	18.1152	17.7511	action potential [GO:0001508];cardiac muscle cell action potential [GO:0086001];cellular response to hypoxia [GO:0071456];locomotor rhythm [GO:0045475];neuronal action potential [GO:0019228];potassium ion transmembrane transport [GO:0071805];protein homooligomerization [GO:0051260];regulation of ion transmembrane transport [GO:0034765];sensory perception of pain [GO:0019233]	caveola [GO:0005901];dendrite [GO:0030425];dendritic spine [GO:0043197];GABA-ergic synapse [GO:0098982];glutamatergic synapse [GO:0098978];integral component of membrane [GO:0016021];integral component of plasma membrane [GO:0005887];integral component of postsynaptic membrane [GO:0099055];integral component of postsynaptic specialization membrane [GO:0099060];intrinsic component of plasma membra…	A-type (transient outward) potassium channel activity [GO:0005250];ion channel activity [GO:0005216];metal ion binding [GO:0046872];potassium channel activity [GO:0005267];protein-containing complex binding [GO:0044877];voltage-gated ion channel activity involved in regulation of postsynaptic membrane potential [GO:1905030];voltage-gated potassium channel activity [GO:0005249]	Potassium voltage-gated channel subfamily D member 2 (Voltage-gated potassium channel subunit Kv4.2)	Kcnd2 Kiaa1044 MNCb-7013	channel properties depend on the type of pore-forming alpha subunits that are part of the channel (PubMed:11909823). In vivo, membranes probably contain a mixture of heteromeric potassium channel complexes (PubMed:11909823). Interaction with specific isoforms of the regulatory subunits KCNIP1, KCNIP2, KCNIP3 or KCNIP4 strongly increases expression at the cell surface and thereby increases channel…	-	-	-	-	Q9Z0V2	KCND2_MOUSE	Kcnd2	0.868798	-0.230749	-1.39636	0.758316	-	C(1)	+	+	-	+		+	5.73443	1.24224e-05	Q9Z0V2	Q9Z0V2	KCND2_MOUSE
20.002	20.0951	20.0426	19.8219	19.9459	20.7715	20.8727	20.7876	20.8269	21.0691	20.8423	20.3645	20.7389	20.7715	20.7307	20.3538	20.3101	20.1206	20.1079	20.1704	angiogenesis [GO:0001525];cell differentiation [GO:0030154];intracellular signal transduction [GO:0035556];negative regulation of viral genome replication [GO:0045071];nuclear speck organization [GO:0035063];peptidyl-serine phosphorylation [GO:0018105];positive regulation of cell cycle [GO:0045787];positive regulation of cell population proliferation [GO:0008284];positive regulation of gene expre…	chromatin [GO:0000785];cytoplasm [GO:0005737];cytosol [GO:0005829];nuclear speck [GO:0016607];nucleolus [GO:0005730];nucleoplasm [GO:0005654];nucleus [GO:0005634]	14-3-3 protein binding [GO:0071889];ATP binding [GO:0005524];magnesium ion binding [GO:0000287];protein serine kinase activity [GO:0106310];protein serine/threonine kinase activity [GO:0004674];protein threonine kinase activity [GO:0106311]	SRSF protein kinase 2 (EC 2.7.11.1) (SFRS protein kinase 2) (Serine/arginine-rich protein-specific kinase 2) (SR-protein-specific kinase 2) [Cleaved into: SRSF protein kinase 2 N-terminal;SRSF protein kinase 2 C-terminal]	Srpk2	FUNCTION: Serine/arginine-rich protein-specific kinase which specifically phosphorylates its substrates at serine residues located in regions rich in arginine/serine dipeptides, known as RS domains and is involved in the phosphorylation of SR splicing factors and the regulation of splicing (PubMed:9446799). Promotes neuronal apoptosis by up-regulating cyclin-D1 (CCND1) expression (PubMed:19592491…	-	-	-	-	O54781	SRPK2_MOUSE	Srpk2	-1.21412	1.14076	0.672	-0.598642	-	C(2)	+	+	-	+		+	7.37267	1.25e-05	O54781	O54781	SRPK2_MOUSE
16.7295	17.7281	16.8474	17.5905	17.1894	18.1172	18.6217	18.5557	17.8876	18.6249	18.7714	18.6924	18.9015	18.7254	18.7693	17.4464	17.5733	17.5654	17.5403	17.1847	intrinsic apoptotic signaling pathway in response to oxidative stress [GO:0008631];positive regulation of apoptotic process [GO:0043065];positive regulation of JNK cascade [GO:0046330];positive regulation of kinase activity [GO:0033674];positive regulation of MAPK cascade [GO:0043410];ribosomal large subunit biogenesis [GO:0042273]	cytosol [GO:0005829];Golgi apparatus [GO:0005794];nucleolus [GO:0005730];nucleoplasm [GO:0005654];preribosome, large subunit precursor [GO:0030687]	nucleic acid binding [GO:0003676];zinc ion binding [GO:0008270]	Zinc finger protein 622	Znf622 D15Ertd806e Zfp622	FUNCTION: May behave as an activator of the bound transcription factor, MYBL2, and be involved in embryonic development.	-	-	-	-	Q91VY9	ZN622_MOUSE	Znf622	-1.06987	0.593439	1.19017	-0.713736	-	C(0)	+	+	-	+		+	6.2317	1.25786e-05	Q91VY9	Q91VY9	ZN622_MOUSE
21.3962	21.3266	21.2989	21.2821	21.2361	21.895	21.7756	21.8073	21.8987	21.9495	21.8876	21.7594	21.9495	21.9985	22.0156	21.2477	21.4221	21.5213	21.4324	21.4526	valyl-tRNA aminoacylation [GO:0006438]	cytosol [GO:0005829];mitochondrion [GO:0005739]	aminoacyl-tRNA editing activity [GO:0002161];ATP binding [GO:0005524];valine-tRNA ligase activity [GO:0004832]	Valine--tRNA ligase (EC 6.1.1.9) (Protein G7a) (Valyl-tRNA synthetase) (ValRS)	Vars1 Bat6 G7a Vars Vars2	-	-	-	-	-	Q9Z1Q9	SYVC_MOUSE	Vars1	-1.14056	0.847726	1.05075	-0.757917	-	C(0)	+	+	-	+		+	8.46832	1.27389e-05	Q9Z1Q9	Q9Z1Q9	SYVC_MOUSE
18.8551	19.037	19.0852	19.0459	19.141	19.7272	19.7182	19.8513	19.6749	19.593	20.0821	19.6173	20.1704	20.2066	20.2764	19.1531	18.8828	19.3701	19.0941	19.1457	maturation of SSU-rRNA from tricistronic rRNA transcript (SSU-rRNA, 5.8S rRNA, LSU-rRNA) [GO:0000462];positive regulation of rRNA processing [GO:2000234];positive regulation of transcription by RNA polymerase I [GO:0045943]	90S preribosome [GO:0030686];fibrillar center [GO:0001650];mitochondrion [GO:0005739];nucleolus [GO:0005730];small-subunit processome [GO:0032040];t-UTP complex [GO:0034455]	snoRNA binding [GO:0030515]	HEAT repeat-containing protein 1	Heatr1	FUNCTION: Involved in nucleolar processing of pre-18S ribosomal RNA. {ECO:0000256|RuleBase:RU367065}.	-	-	-	-	G3X9B1	G3X9B1_MOUSE	Heatr1	-1.00069	0.49987	1.28898	-0.788164	-	C(0)	+	+	-	+		+	6.96906	1.29032e-05	G3X9B1	G3X9B1	G3X9B1_MOUSE
18.5265	18.3133	18.4849	18.2691	18.2069	19.2894	18.8691	19.3519	19.1245	19.2272	19.6371	19.2938	19.3537	19.5963	19.6422	17.9835	18.164	18.7994	18.4193	18.5049	anterograde axonal transport [GO:0008089];cellular response to DNA damage stimulus [GO:0006974];cellular response to hydroxyurea [GO:0072711];cellular response to UV [GO:0034644];cellular response to virus [GO:0098586];central nervous system development [GO:0007417];dendritic spine development [GO:0060996];gene silencing by RNA [GO:0031047];glutamate receptor signaling pathway [GO:0007215];modula…	axon [GO:0030424];axon cytoplasm [GO:1904115];axon terminus [GO:0043679];Cajal body [GO:0015030];cell body [GO:0044297];cell projection [GO:0042995];chromocenter [GO:0010369];chromosome [GO:0005694];chromosome, centromeric region [GO:0000775];cytoplasm [GO:0005737];cytoplasmic ribonucleoprotein granule [GO:0036464];cytoplasmic stress granule [GO:0010494];cytosol [GO:0005829];dendrite [GO:0030425]…	chromatin binding [GO:0003682];dynein complex binding [GO:0070840];G-quadruplex RNA binding [GO:0002151];identical protein binding [GO:0042802];methylated histone binding [GO:0035064];microtubule binding [GO:0008017];miRNA binding [GO:0035198];mRNA 3'-UTR binding [GO:0003730];mRNA 5'-UTR binding [GO:0048027];mRNA binding [GO:0003729];poly(G) binding [GO:0034046];poly(U) RNA binding [GO:0008266];p…	Synaptic functional regulator FMR1 (Fragile X mental retardation protein 1 homolog) (FMRP) (Protein FMR-1) (mFmr1p)	Fmr1 Fmr-1	FUNCTION: Multifunctional polyribosome-associated RNA-binding protein that plays a central role in neuronal development and synaptic plasticity through the regulation of alternative mRNA splicing, mRNA stability, mRNA dendritic transport and postsynaptic local protein synthesis of a subset of mRNAs (PubMed:11438589, PubMed:12032354, PubMed:15475576, PubMed:16631377, PubMed:16790844, PubMed:174176…	-	-	-	-	P35922	FMR1_MOUSE	Fmr1	-0.921062	0.597398	1.21841	-0.894741	-	C(0)	+	+	-	+		+	6.66063	1.2987e-05	P35922	P35922	FMR1_MOUSE
20.0691	20.0559	20.3101	20.2066	20.1332	19.5502	19.815	19.4183	19.3967	19.3151	19.3059	19.4645	19.1045	19.4779	19.4142	20.2185	20.3538	20.0951	20.2066	20.0951	cell cycle [GO:0007049];cell division [GO:0051301];endosome to lysosome transport [GO:0008333];Golgi to plasma membrane protein transport [GO:0043001];intracellular protein transport [GO:0006886];melanosome organization [GO:0032438];microtubule-based movement [GO:0007018];plus-end-directed vesicle transport along microtubule [GO:0072383];regulation of cytokinesis [GO:0032465];vesicle cargo loadin…	centrosome [GO:0005813];endosome membrane [GO:0010008];kinesin complex [GO:0005871];microtubule [GO:0005874];midbody [GO:0030496];trans-Golgi network membrane [GO:0032588]	ATP binding [GO:0005524];ATP-dependent microtubule motor activity [GO:1990939];microtubule binding [GO:0008017];microtubule motor activity [GO:0003777]	Kinesin-like protein KIF13A	Kif13a	FUNCTION: Plus end-directed microtubule-dependent motor protein involved in intracellular transport and regulating various processes such as mannose-6-phosphate receptor (M6PR) transport to the plasma membrane, endosomal sorting during melanosome biogenesis and cytokinesis. During melanosome maturation, required for delivering melanogenic enzymes from recycling endosomes to nascent melanosomes by…	-	-	-	-	Q9EQW7	KI13A_MOUSE	Kif13a	0.887373	-0.753741	-1.11818	0.984551	-	C(1)	+	+	-	+		+	7.28923	1.30719e-05	Q9EQW7	Q9EQW7	KI13A_MOUSE
19.3287	19.5504	19.4802	19.2787	19.4455	20.5823	20.2764	20.4576	20.3101	20.2764	20.0156	20.5356	20.3645	19.9129	20.0821	19.6584	19.3424	19.5009	19.4446	19.5714	UDP-N-acetylglucosamine biosynthetic process [GO:0006048]	-	UDP-N-acetylglucosamine diphosphorylase activity [GO:0003977]	UDP-N-acetylhexosamine pyrophosphorylase-like protein 1 (EC 2.7.7.-)	Uap1l1	-	-	-	-	-	Q3TW96	UAP1L_MOUSE	Uap1l1	-1.02313	1.14885	0.701725	-0.827443	-	C(2)	+	+	-	+		+	7.04233	1.31579e-05	Q3TW96	Q3TW96	UAP1L_MOUSE
28.3662	28.4394	28.3153	28.2935	28.362	27.8741	27.9923	27.5536	27.8324	27.9428	27.4473	27.604	27.524	27.611	27.391	28.2935	28.5352	28.1065	28.5014	28.3324	autophagosome assembly [GO:0000045];autophagosome membrane docking [GO:0016240];calcium ion import into sarcoplasmic reticulum [GO:1990036];calcium ion transmembrane transport [GO:0070588];calcium ion transport [GO:0006816];calcium ion transport from cytosol to endoplasmic reticulum [GO:1903515];cardiac muscle hypertrophy in response to stress [GO:0014898];cellular calcium ion homeostasis [GO:000…	apical ectoplasmic specialization [GO:0061831];calcium ion-transporting ATPase complex [GO:0090534];endoplasmic reticulum [GO:0005783];endoplasmic reticulum membrane [GO:0005789];extrinsic component of cytoplasmic side of plasma membrane [GO:0031234];longitudinal sarcoplasmic reticulum [GO:0014801];membrane [GO:0016020];perinuclear region of cytoplasm [GO:0048471];plasma membrane bounded cell pro…	ATP binding [GO:0005524];calcium ion binding [GO:0005509];enzyme binding [GO:0019899];lutropin-choriogonadotropic hormone receptor binding [GO:0031775];protein C-terminus binding [GO:0008022];P-type calcium transporter activity [GO:0005388];P-type calcium transporter activity involved in regulation of cardiac muscle cell membrane potential [GO:0086039];P-type proton-exporting transporter activity…	Sarcoplasmic/endoplasmic reticulum calcium ATPase 2 (SERCA2) (SR Ca(2+)-ATPase 2) (EC 7.2.2.10) (Calcium pump 2) (Calcium-transporting ATPase sarcoplasmic reticulum type, slow twitch skeletal muscle isoform) (Endoplasmic reticulum class 1/2 Ca(2+) ATPase)	Atp2a2	FUNCTION: [Isoform 2]: Involved in the regulation of the contraction/relaxation cycle (PubMed:23395171). Acts as a regulator of TNFSF11-mediated Ca(2+) signaling pathways via its interaction with TMEM64 which is critical for the TNFSF11-induced CREB1 activation and mitochondrial ROS generation necessary for proper osteoclast generation (PubMed:23395171). Association between TMEM64 and SERCA2 in t…	-	-	-	-	O55143	AT2A2_MOUSE	Atp2a2	0.900293	-0.469147	-1.32751	0.896367	-	C(1)	+	+	-	+		+	7.46567	1.3245e-05	O55143	O55143	AT2A2_MOUSE
19.8211	19.4926	19.2753	19.4001	19.8144	20.4476	20.5069	20.654	20.6714	21.002	20.5261	20.4972	20.8423	20.7056	20.6276	20.0951	20.0292	19.6877	19.764	19.7156	negative regulation of cell population proliferation [GO:0008285];negative regulation of epithelial cell proliferation involved in prostate gland development [GO:0060770];pole plasm assembly [GO:0007315];positive regulation of cell population proliferation [GO:0008284];regulation of transcription by RNA polymerase II [GO:0006357];secretory columnal luminar epithelial cell differentiation involved…	cytoplasm [GO:0005737];cytosol [GO:0005829];Golgi apparatus [GO:0005794];methylosome [GO:0034709];nucleoplasm [GO:0005654];nucleus [GO:0005634];pole plasm [GO:0045495]	methyl-CpG binding [GO:0008327];nuclear receptor coactivator activity [GO:0030374]	Methylosome protein 50 (MEP-50) (WD repeat-containing protein 77)	Wdr77 Mep50	FUNCTION: Non-catalytic component of the methylosome complex, composed of PRMT5, WDR77 and CLNS1A, which modifies specific arginines to dimethylarginines in several spliceosomal Sm proteins and histones. This modification targets Sm proteins to the survival of motor neurons (SMN) complex for assembly into small nuclear ribonucleoprotein core particles. Might play a role in transcription regulatio…	-	-	-	-	Q99J09	MEP50_MOUSE	Wdr77	-1.20311	0.929625	0.897275	-0.623792	-	C(0)	+	+	-	+		+	6.7676	1.33333e-05	Q99J09	Q99J09	MEP50_MOUSE
16.6977	16.2537	16.4221	16.0417	16.2271	17.4657	17.4999	17.7024	17.9887	18.6495	17.7252	18.0654	17.8981	17.6192	18.0084	15.9336	16.8599	16.5669	15.6963	16.0213	methylation [GO:0032259];peptidyl-diphthamide biosynthetic process from peptidyl-histidine [GO:0017183]	-	diphthine synthase activity [GO:0004164]	Diphthine methyl ester synthase (EC 2.1.1.314) (Diphthamide biosynthesis methyltransferase)	Dph5	FUNCTION: S-adenosyl-L-methionine-dependent methyltransferase that catalyzes four methylations of the modified target histidine residue in translation elongation factor 2 (EF-2), to form an intermediate called diphthine methyl ester. The four successive methylation reactions represent the second step of diphthamide biosynthesis. {ECO:0000250|UniProtKB:P32469, ECO:0000269|PubMed:15485916}.	-	-	-	-	Q9CWQ0	DPH5_MOUSE	Dph5	-0.854775	0.918906	0.921243	-0.985373	-	C(0)	+	+	-	+		+	6.06842	1.34228e-05	Q9CWQ0	Q9CWQ0	DPH5_MOUSE
19.2605	19.4259	19.0263	18.9688	19.3279	17.9046	18.4247	17.5736	18.2524	17.2509	17.2652	18.0059	17.5023	17.647	17.6399	19.1333	19.4807	18.7987	18.8843	18.9689	regulation of bone mineralization [GO:0030500]	integral component of membrane [GO:0016021];integral component of plasma membrane [GO:0005887];plasma membrane [GO:0005886]	inorganic diphosphate transmembrane transporter activity [GO:0030504];inorganic phosphate transmembrane transporter activity [GO:0005315];phosphate ion transmembrane transporter activity [GO:0015114]	Progressive ankylosis protein (Fn54 protein)	Ankh Ank	FUNCTION: Regulates intra- and extracellular levels of inorganic pyrophosphate (PPi), probably functioning as PPi transporter.	-	-	-	-	Q9JHZ2	ANKH_MOUSE	Ankh	1.01166	-0.735278	-1.09135	0.814963	-	C(1)	+	+	-	+		+	6.21136	1.35135e-05	Q9JHZ2	Q9JHZ2	ANKH_MOUSE
17.1643	17.1099	17.3008	17.1905	17.1886	17.6142	17.7479	17.895	17.6785	17.6233	18.2177	17.7003	17.906	17.9885	17.9869	17.2893	17.2253	17.1655	17.1626	17.2067	rRNA processing [GO:0006364]	nucleolus [GO:0005730];nucleus [GO:0005634]	ATP binding [GO:0005524];ATP hydrolysis activity [GO:0140603];RNA binding [GO:0003723];RNA helicase activity [GO:0003724]	ATP-dependent RNA helicase DDX51 (EC 3.6.4.13) (DEAD box protein 51)	Ddx51	FUNCTION: ATP-binding RNA helicase involved in the biogenesis of 60S ribosomal subunits. {ECO:0000250}.	-	-	-	-	Q6P9R1	DDX51_MOUSE	Ddx51	-0.945591	0.559635	1.27648	-0.890521	-	C(0)	+	+	-	+		+	7.76368	1.36054e-05	Q6P9R1	Q6P9R1	DDX51_MOUSE
24.1565	24.4984	24.019	24.1332	24.1253	25.2317	24.9495	24.8858	24.7745	25.002	24.9406	24.9672	25.0526	25.0935	25.1527	24.3578	24.4551	24.4041	24.2021	24.1871	activation of innate immune response [GO:0002218];axon extension [GO:0048675];cellular response to heat [GO:0034605];cellular response to virus [GO:0098586];central nervous system neuron axonogenesis [GO:0021955];chaperone-mediated protein complex assembly [GO:0051131];establishment of cell polarity [GO:0030010];neuron migration [GO:0001764];nitric oxide biosynthetic process [GO:0006809];positive…	apical plasma membrane [GO:0016324];axonal growth cone [GO:0044295];basolateral plasma membrane [GO:0016323];brush border membrane [GO:0031526];cell surface [GO:0009986];collagen-containing extracellular matrix [GO:0062023];cytoplasm [GO:0005737];cytosol [GO:0005829];dendritic growth cone [GO:0044294];melanosome [GO:0042470];mitochondrion [GO:0005739];myelin sheath [GO:0043209];neuron projection …	ATP binding [GO:0005524];ATP hydrolysis activity [GO:0140603];CTP binding [GO:0002135];dATP binding [GO:0032564];disordered domain specific binding [GO:0097718];DNA polymerase binding [GO:0070182];GTP binding [GO:0005525];GTPase binding [GO:0051020];histone deacetylase binding [GO:0042826];identical protein binding [GO:0042802];mRNA binding [GO:0003729];nitric-oxide synthase regulator activity [G…	Heat shock protein HSP 90-alpha (EC 3.6.4.10) (Heat shock 86 kDa) (HSP 86) (HSP86) (Tumor-specific transplantation 86 kDa antigen) (TSTA)	Hsp90aa1 Hsp86 Hsp86-1 Hspca	FUNCTION: Molecular chaperone that promotes the maturation, structural maintenance and proper regulation of specific target proteins involved for instance in cell cycle control and signal transduction. Undergoes a functional cycle that is linked to its ATPase activity which is essential for its chaperone activity. This cycle probably induces conformational changes in the client proteins, thereby …	-	-	-	-	P07901	HS90A_MOUSE	Hsp90aa1	-1.10446	0.845922	1.02699	-0.768452	-	C(0)	+	+	-	+		+	7.33356	1.36986e-05	P07901	P07901	HS90A_MOUSE
20.68	20.7876	20.6714	20.85	20.7715	21.2243	21.3266	21.2707	21.2535	21.2593	21.4015	21.0691	21.2877	21.4015	21.4626	20.7796	20.7056	20.6714	20.6453	20.5545	cell population proliferation [GO:0008283];cellular response to rapamycin [GO:0072752];mRNA stabilization [GO:0048255];negative regulation of translation [GO:0017148];negative regulation of translational initiation [GO:0045947];positive regulation of macroautophagy [GO:0016239];positive regulation of translational initiation [GO:0045948];positive regulation of viral genome replication [GO:0045070…	cytoplasm [GO:0005737];cytoplasmic stress granule [GO:0010494]	eukaryotic initiation factor 4E binding [GO:0008190];mRNA 3'-UTR binding [GO:0003730];mRNA 5'-UTR binding [GO:0048027];ribosomal small subunit binding [GO:0043024];RNA 7-methylguanosine cap binding [GO:0000340];RNA cap binding [GO:0000339];translation activator activity [GO:0008494];translation initiation factor binding [GO:0031369]	La-related protein 1 (La ribonucleoprotein domain family member 1)	Larp1 Kiaa0731 Larp	FUNCTION: RNA-binding protein that regulates the translation of specific target mRNA species downstream of the mTORC1 complex, in function of growth signals and nutrient availability. Interacts on the one hand with the 3' poly-A tails that are present in all mRNA molecules, and on the other hand with the 7-methylguanosine cap structure of mRNAs containing a 5' terminal oligopyrimidine (5'TOP) mot…	-	-	-	-	Q6ZQ58	LARP1_MOUSE	Larp1	-0.819894	0.85773	1.04544	-1.08328	-	C(0)	+	+	-	+		+	8.20751	1.37931e-05	Q6ZQ58	Q6ZQ58	LARP1_MOUSE
20.7634	20.7471	20.6453	20.8423	20.9812	21.5685	21.7098	21.5961	21.654	22.0723	21.3045	21.5685	21.6006	21.4067	21.6051	20.8346	20.9742	20.5823	20.9672	20.6886	cytoplasmic translational initiation [GO:0002183];hippocampus development [GO:0021766];oligodendrocyte development [GO:0014003];response to glucose [GO:0009749];response to heat [GO:0009408];response to peptide hormone [GO:0043434];T cell receptor signaling pathway [GO:0050852];translational initiation [GO:0006413]	cytoplasm [GO:0005737];eukaryotic translation initiation factor 2B complex [GO:0005851];guanyl-nucleotide exchange factor complex [GO:0032045]	guanyl-nucleotide exchange factor activity [GO:0005085];nucleotidyltransferase activity [GO:0016779];translation initiation factor activity [GO:0003743]	Eukaryotic translation initiation factor 2B, subunit 3	Eif2b3	-	-	-	-	-	B1AUN2	B1AUN2_MOUSE	Eif2b3	-0.940781	1.18133	0.669192	-0.90974	-	C(2)	+	+	-	+		+	7.13684	1.38889e-05	B1AUN2	B1AUN2	B1AUN2_MOUSE
18.8202	18.451	18.9642	19.1785	19.0608	16.2722	17.5024	16.666	16.8952	16.8907			15.4224	17.171	16.7552	18.4308	18.0397	18.975	19.1665	18.6525	adenylate cyclase-activating adrenergic receptor signaling pathway [GO:0071880];adult heart development [GO:0007512];behavioral response to cocaine [GO:0048148];blood vessel remodeling [GO:0001974];cell growth involved in cardiac muscle cell development [GO:0061049];cell-cell signaling [GO:0007267];glucose homeostasis [GO:0042593];locomotory behavior [GO:0007626];negative regulation of glycogen c…	caveola [GO:0005901];cytoplasm [GO:0005737];integral component of membrane [GO:0016021];integral component of plasma membrane [GO:0005887];intercalated disc [GO:0014704];membrane [GO:0016020];nuclear membrane [GO:0031965];nucleus [GO:0005634];plasma membrane [GO:0005886];T-tubule [GO:0030315]	alpha1-adrenergic receptor activity [GO:0004937];G protein-coupled receptor activity [GO:0004930];protein heterodimerization activity [GO:0046982]	Alpha-1B adrenergic receptor (Alpha-1B adrenoreceptor) (Alpha-1B adrenoceptor)	Adra1b	FUNCTION: This alpha-adrenergic receptor mediates its action by association with G proteins that activate a phosphatidylinositol-calcium second messenger system. Its effect is mediated by G(q) and G(11) proteins. Nuclear ADRA1A-ADRA1B heterooligomers regulate phenylephrine (PE)-stimulated ERK signaling in cardiac myocytes (By similarity). {ECO:0000250}.	-	-	-	-	P97717	ADA1B_MOUSE	Adra1b	0.919955	-0.885901	-1.2346	0.706703	-	C(1)	+	+	-	+		+	5.2189	1.82648e-05	P97717	P97717	ADA1B_MOUSE
23.5638	23.5983	23.5045	23.4923	23.391	23.0309	22.969	22.937	22.9847	22.7594	22.502	22.8191	22.2419	22.8093	22.5475	23.6096	23.5404	23.1395	23.3778	23.5045	cellular response to estradiol stimulus [GO:0071392];negative regulation of hydrogen peroxide-mediated programmed cell death [GO:1901299];negative regulation of platelet-derived growth factor receptor-beta signaling pathway [GO:2000587];positive regulation of cell adhesion molecule production [GO:0060355];positive regulation of exocytosis [GO:0045921];positive regulation of insulin secretion [GO:…	cytoplasm [GO:0005737];cytosol [GO:0005829];dendrite [GO:0030425];mitochondrial intermembrane space [GO:0005758];mitochondrion [GO:0005739];neuronal cell body [GO:0043025];nucleus [GO:0005634]	glutathione disulfide oxidoreductase activity [GO:0015038];glutathione oxidoreductase activity [GO:0097573];glutathione-disulfide reductase (NADPH) activity [GO:0004362];protein N-terminus binding [GO:0047485];protein-disulfide reductase (glutathione) activity [GO:0019153]	Glutaredoxin-1 (Thioltransferase-1) (TTase-1)	Glrx Glrx1 Grx Grx1	FUNCTION: Has a glutathione-disulfide oxidoreductase activity in the presence of NADPH and glutathione reductase. Reduces low molecular weight disulfides and proteins.	-	-	-	-	Q9QUH0	GLRX1_MOUSE	Glrx	0.970071	-0.443158	-1.31073	0.783817	-	C(1)	+	+	-	+		+	6.52471	1.83486e-05	Q9QUH0	Q9QUH0	GLRX1_MOUSE
24.0359	24.141	24.3844	24.0526	24.002	22.7574	23.239	21.7553	22.7348	22.7369	22.2273	23.3239	21.9423	21.7876	22.1426	24.3307	24.5696	23.6649	24.0443	24.0691	gene expression [GO:0010467];intracellular protein transmembrane transport [GO:0065002];negative regulation of amyloid-beta formation [GO:1902430];protein transport [GO:0015031];regulation of glucose import [GO:0046324]	cell surface [GO:0009986];endoplasmic reticulum [GO:0005783];integral component of membrane [GO:0016021];intermediate filament [GO:0005882];sarcoplasmic reticulum membrane [GO:0033017];terminal cisterna [GO:0014802];T-tubule [GO:0030315];Z disc [GO:0030018]	-	Reticulon-2 (Neuroendocrine-specific protein-like 1) (NSP-like protein 1) (Neuroendocrine-specific protein-like I) (NSP-like protein I) (NSPLI)	Rtn2 Nspl1	FUNCTION: Inhibits amyloid precursor protein processing, probably by blocking BACE1 activity (By similarity). Enhances trafficking of the glutamate transporter SLC1A1/EAAC1 from the endoplasmic reticulum to the cell surface (By similarity). Plays a role in the translocation of SLC2A4/GLUT4 from intracellular membranes to the cell membrane which facilitates the uptake of glucose into the cell (Pub…	-	-	-	-	O70622	RTN2_MOUSE	Rtn2	0.886208	-0.699869	-1.086	0.89966	-	C(1)	+	+	-	+		+	5.39655	1.84332e-05	O70622	O70622	RTN2_MOUSE
24.5638	24.9316	24.5522	24.654	24.604	23.867	24.002	23.4676	23.6757	23.4425	23.3376	23.7796	23.2821	23.3511	23.1749	24.7286	24.5345	23.848	24.5345	24.4105	actin filament organization [GO:0007015];adult locomotory behavior [GO:0008344];lens fiber cell development [GO:0070307];muscle contraction [GO:0006936];myofibril assembly [GO:0030239];pointed-end actin filament capping [GO:0051694]	actin filament [GO:0005884];COP9 signalosome [GO:0008180];cortical cytoskeleton [GO:0030863];cytoplasm [GO:0005737];cytoskeleton [GO:0005856];membrane [GO:0016020];myofibril [GO:0030016];nucleus [GO:0005634];sarcomere [GO:0030017];striated muscle thin filament [GO:0005865]	actin binding [GO:0003779];actin filament binding [GO:0051015];tropomyosin binding [GO:0005523]	Tropomodulin-1 (Erythrocyte tropomodulin) (E-Tmod)	Tmod1 Tmod	FUNCTION: Blocks the elongation and depolymerization of the actin filaments at the pointed end. The Tmod/TM complex contributes to the formation of the short actin protofilament, which in turn defines the geometry of the membrane skeleton (By similarity). {ECO:0000250}.	-	-	-	-	P49813	TMOD1_MOUSE	Tmod1	1.10563	-0.613256	-1.15523	0.662865	-	C(1)	+	+	-	+		+	5.94435	1.85185e-05	P49813	P49813	TMOD1_MOUSE
29.2602	29.391	28.9259	28.9923	29.027	28.2935	28.5203	28.1556	28.2803	28.2759	27.9259	28.5463	27.7129	28.1115	28.189	29.2935	29.3452	28.9372	29.1115	28.9372	aging [GO:0007568];glycolytic process [GO:0006096];regulation of vacuole fusion, non-autophagic [GO:0032889];response to drug [GO:0042493];skeletal muscle tissue regeneration [GO:0043403]	cytosol [GO:0005829];membrane [GO:0016020];phosphopyruvate hydratase complex [GO:0000015];plasma membrane [GO:0005886]	identical protein binding [GO:0042802];magnesium ion binding [GO:0000287];phosphopyruvate hydratase activity [GO:0004634];protein-containing complex binding [GO:0044877]	Beta-enolase (EC 4.2.1.11) (2-phospho-D-glycerate hydro-lyase) (Enolase 3) (Muscle-specific enolase) (MSE) (Skeletal muscle enolase)	Eno3 Eno-3	FUNCTION: Appears to have a function in striated muscle development and regeneration.	-	-	-	-	P21550	ENOB_MOUSE	Eno3	0.905416	-0.70525	-1.11674	0.916574	-	C(1)	+	+	-	+		+	6.12399	1.86047e-05	P21550	P21550	ENOB_MOUSE
21.8802	21.7836	21.5823	21.6141	21.7223	22.502	22.4118	22.3538	22.6822	22.6822	22.3045	22.3672	22.7119	22.6141	22.7265	22.0156	21.9742	22.1238	21.7955	22.0054	threonyl-tRNA aminoacylation [GO:0006435]	cytoplasm [GO:0005737]	ATP binding [GO:0005524];identical protein binding [GO:0042802];threonine-tRNA ligase activity [GO:0004829];zinc ion binding [GO:0008270]	Threonine--tRNA ligase 1, cytoplasmic (EC 6.1.1.3) (Threonine--tRNA ligase, cytoplasmic) (Threonyl-tRNA synthetase) (ThrRS) (Threonyl-tRNA synthetase 1)	Tars1 Tars	FUNCTION: Catalyzes the attachment of threonine to tRNA(Thr) in a two-step reaction: threonine is first activated by ATP to form Thr-AMP and then transferred to the acceptor end of tRNA(Thr). Also edits incorrectly charged tRNA(Thr) via its editing domain, at the post-transfer stage. {ECO:0000269|PubMed:29579307}.	-	-	-	-	Q9D0R2	SYTC_MOUSE	Tars1	-1.2517	0.877315	0.925789	-0.551404	-	C(0)	+	+	-	+		+	6.71001	1.86916e-05	Q9D0R2	Q9D0R2	SYTC_MOUSE
18.4561	18.0579	18.6645	18.5988	18.6075	19.8333	19.5639	19.6949	19.5939	19.6632	19.7177	19.6455	19.9742	19.3108	19.7094	18.529	18.7627	19.3352	19.1973	18.904	cell adhesion [GO:0007155];phagocytosis [GO:0006909];positive regulation of protein exit from endoplasmic reticulum [GO:0070863];positive regulation of protein localization to cell surface [GO:2000010];protein localization to membrane [GO:0072657];regulation of intracellular pH [GO:0051453];response to hypoxia [GO:0001666];vacuolar proton-transporting V-type ATPase complex assembly [GO:0070072]	early endosome [GO:0005769];Golgi apparatus [GO:0005794];integral component of membrane [GO:0016021];membrane [GO:0016020]	-	Transmembrane 9 superfamily member 4	Tm9sf4 Kiaa0255	FUNCTION: Associates with proteins harboring glycine-rich transmembrane domains and ensures their efficient localization to the cell surface. {ECO:0000250|UniProtKB:Q92544}.	-	-	-	-	Q8BH24	TM9S4_MOUSE	Tm9sf4	-1.29412	0.867876	0.87092	-0.444676	-	C(0)	+	+	-	+		+	6.00935	1.88679e-05	Q8BH24	Q8BH24	TM9S4_MOUSE
16.7247	17.4964	16.5736	17.1556	16.9703	18.253	18.0533	18.0176	18.406	18.5211	18.1462	18.8296	18.4014	18.2415	18.4329	17.5192	17.5283	17.1345	16.7652	16.6411	telomere maintenance via recombination [GO:0000722]	chromosome, telomeric region [GO:0000781];cytoplasm [GO:0005737];nuclear matrix [GO:0016363];ribonucleoprotein complex [GO:1990904];telomerase holoenzyme complex [GO:0005697]	ATP binding [GO:0005524];enzyme binding [GO:0019899];p53 binding [GO:0002039];RNA binding [GO:0003723];telomerase activity [GO:0003720];telomerase RNA binding [GO:0070034]	Telomerase protein component 1 (Telomerase-associated protein 1) (Telomerase protein 1) (p240) (p80 telomerase homolog)	Tep1 Tp1	FUNCTION: Component of the telomerase ribonucleoprotein complex that is essential for the replication of chromosome termini (By similarity). Also component of the ribonucleoprotein vaults particle, a multi-subunit structure involved in nucleo-cytoplasmic transport (PubMed:11149928). Responsible for the localizing and stabilizing vault RNA (vRNA) association in the vault ribonucleoprotein particle…	-	-	-	-	P97499	TEP1_MOUSE	Tep1	-1.00072	0.792733	1.01955	-0.811559	-	C(0)	+	+	-	+		+	5.70904	1.90476e-05	P97499	P97499	TEP1_MOUSE
28.0711	28.2077	28.1652	27.9977	28.1115	27.2077	27.4938	26.8974	27.3662	27.4551	26.9088	27.4551	27.1115	26.8974	26.7895	27.9539	28.3951	27.8264	28.1015	27.8858	actin filament-based movement [GO:0030048];adult heart development [GO:0007512];ATP metabolic process [GO:0046034];atrial cardiac muscle tissue morphogenesis [GO:0055009];cardiac muscle cell development [GO:0055013];cardiac muscle contraction [GO:0060048];cardiac muscle hypertrophy in response to stress [GO:0014898];in utero embryonic development [GO:0001701];muscle contraction [GO:0006936];muscl…	A band [GO:0031672];contractile fiber [GO:0043292];cytoplasm [GO:0005737];cytoplasmic ribonucleoprotein granule [GO:0036464];intercalated disc [GO:0014704];mitochondrion [GO:0005739];muscle myosin complex [GO:0005859];myofibril [GO:0030016];myosin complex [GO:0016459];myosin filament [GO:0032982];sarcomere [GO:0030017];stress fiber [GO:0001725];Z disc [GO:0030018]	actin filament binding [GO:0051015];ATP binding [GO:0005524];calcium-dependent ATPase activity [GO:0030899];calmodulin binding [GO:0005516];double-stranded RNA binding [GO:0003725];identical protein binding [GO:0042802];microfilament motor activity [GO:0000146];motor activity [GO:0003774];protein kinase binding [GO:0019901];protein-containing complex binding [GO:0044877]	Myosin-1 (Myosin heavy chain 1) (Myosin heavy chain 2x) (MyHC-2x) (Myosin heavy chain, skeletal muscle, adult 1);Myosin-3 (Myosin heavy chain 3);Myosin-4 (Myosin heavy chain 2b) (MyHC-2b) (Myosin heavy chain 4);Myosin-6 (Myosin heavy chain 6) (Myosin heavy chain, cardiac muscle alpha isoform) (MyHC-alpha);Myosin-7 (Myosin heavy chain 7) (Myosin heavy chain slow isoform) (MyHC-slow) (Myosin heavy …	Myh1;Myh3 Myhse;Myh4;Myh6 Myhca;Myh7;Myh8 Myhsp	FUNCTION: Muscle contraction.;FUNCTION: Myosins are actin-based motor molecules with ATPase activity essential for muscle contraction. Forms regular bipolar thick filaments that, together with actin thin filaments, constitute the fundamental contractile unit of skeletal and cardiac muscle. {ECO:0000250|UniProtKB:P12883}.	-	-	-	-	B1AR69;Q91Z83;G3UW82;Q02566;P13541;Q5SX39;P13542;Q5SX40	MYH1_MOUSE;MYH3_MOUSE;MYH4_MOUSE;MYH6_MOUSE;MYH7_MOUSE;MYH8_MOUSE	Myh1;Myh3;Myh4;Myh6;Myh7;Myh8	0.982604	-0.655862	-1.15454	0.827796	-	C(1)	+	+	-	+		+	6.17931	1.92308e-05	P13541;P13542;Q02566;Q5SX39;Q5SX40;Q91Z83	B1AR69;Q91Z83;G3UW82;Q02566;P13541;Q5SX39;P13542;Q5SX40	MYH1_MOUSE;MYH3_MOUSE;MYH4_MOUSE;MYH6_MOUSE;MYH7_MOUSE;MYH8_MOUSE
22.1488	22.3778	22.1143	22.1825	22.0691	22.8746	22.821	22.8307	22.9916	23.2961	22.8614	22.8557	22.8557	23.002	23.0409	22.4626	22.3592	21.9847	22.0393	22.0359	cellular response to amino acid stimulus [GO:0071230];NLS-bearing protein import into nucleus [GO:0006607];positive regulation of protein import into nucleus [GO:0042307];protein import into nucleus [GO:0006606];ribosomal protein import into nucleus [GO:0006610]	cytoplasm [GO:0005737];nucleus [GO:0005634]	nuclear import signal receptor activity [GO:0061608];nuclear localization sequence binding [GO:0008139];small GTPase binding [GO:0031267]	Importin-5 (Imp5) (Importin subunit beta-3) (Karyopherin beta-3) (Ran-binding protein 5) (RanBP5)	Ipo5 Kpnb3 Ranbp5	FUNCTION: Functions in nuclear protein import as nuclear transport receptor. Serves as receptor for nuclear localization signals (NLS) in cargo substrates. Is thought to mediate docking of the importin/substrate complex to the nuclear pore complex (NPC) through binding to nucleoporin and the complex is subsequently translocated through the pore by an energy requiring, Ran-dependent mechanism. At …	-	-	-	-	Q8BKC5	IPO5_MOUSE	Ipo5	-0.929603	0.980528	0.883938	-0.934863	-	C(0)	+	+	-	+		+	6.59763	1.94175e-05	Q8BKC5	Q8BKC5	IPO5_MOUSE
17.7718	17.9541	17.9466	18.0221	18.3119	18.814	18.8658	18.8987	18.6185	18.609	19.3377	18.5267	19.2903	19.2197	19.2507	18.0523	18.1351	18.1128	18.2109	18.1773	endonucleolytic cleavage in 5'-ETS of tricistronic rRNA transcript (SSU-rRNA, 5.8S rRNA, LSU-rRNA) [GO:0000480];endonucleolytic cleavage to generate mature 5'-end of SSU-rRNA from (SSU-rRNA, 5.8S rRNA, LSU-rRNA) [GO:0000472]	90S preribosome [GO:0030686];nucleolus [GO:0005730];nucleoplasm [GO:0005654];small-subunit processome [GO:0032040]	U3 snoRNA binding [GO:0034511]	Transducin beta-like protein 3	Tbl3	-	-	-	-	-	Q8C4J7	TBL3_MOUSE	Tbl3	-1.02082	0.515261	1.2507	-0.745138	-	C(0)	+	+	-	+		+	6.2575	1.96078e-05	Q8C4J7	Q8C4J7	TBL3_MOUSE
18.7621	18.9827	18.2383	18.4436	18.2792	17.4518	17.9962	17.092	17.3411	17.0458	17.3392	17.1706	17.319	17.6007	17.2242	18.9444	18.9568	18.1108	18.7516	18.7706	-	-	-	Coiled-coil domain-containing protein 9B	Ccdc9b	-	-	-	-	-	A3KGF9	CCD9B_MOUSE	Ccdc9b	0.791021	-0.870836	-0.949399	1.02921	-	C(1)	+	+	-	+		+	5.79565	1.9802e-05	A3KGF9	A3KGF9	CCD9B_MOUSE
16.4151	16.5112	15.9457	15.8565	15.6011	16.1073	15.8451	14.9054	16.2484	15.5986	13.2919		13.6631	13.7636	13.9894	16.4333	16.8809	15.318	15.8429	16.3864	-	extracellular region [GO:0005576]	-	von Willebrand factor A domain-containing protein 7 (Protein G7c)	Vwa7 D17h6s56e-3 G7c	-	-	-	-	-	Q9JHA8	VWA7_MOUSE	Vwa7	0.534781	0.224705	-1.74472	0.636288	-	C(5)	-	+	-	+		+	5.41072	1.99005e-05	Q9JHA8	Q9JHA8	VWA7_MOUSE
22.9152	22.9933	22.8614	23.1991	23.0509	22.0359	22.2243	21.7389	22.3073	22.3645	21.502	22.1581	21.6757	21.3321	21.4972	22.7915	22.6714	22.2564	22.6671	22.4676	hydrogen sulfide biosynthetic process [GO:0070814];kidney development [GO:0001822];liver development [GO:0001889];spinal cord development [GO:0021510];transsulfuration [GO:0019346]	cytoplasm [GO:0005737];cytosol [GO:0005829];mitochondrial inner membrane [GO:0005743];mitochondrion [GO:0005739];neuron projection [GO:0043005];synapse [GO:0045202]	3-mercaptopyruvate sulfurtransferase activity [GO:0016784];identical protein binding [GO:0042802];thiosulfate sulfurtransferase activity [GO:0004792]	3-mercaptopyruvate sulfurtransferase (MST) (EC 2.8.1.2)	Mpst	FUNCTION: Transfer of a sulfur ion to cyanide or to other thiol compounds. Also has weak rhodanese activity. Detoxifies cyanide and is required for thiosulfate biosynthesis. Acts as an antioxidant. In combination with cysteine aminotransferase (CAT), contributes to the catabolism of cysteine and is an important producer of hydrogen sulfide in the brain, retina and vascular endothelial cells. Hydr…	-	-	-	-	Q99J99	THTM_MOUSE	Mpst	1.21161	-0.364879	-1.27322	0.426485	-	C(1)	+	+	-	+		+	6.12255	2e-05	Q99J99	Q99J99	THTM_MOUSE
15.7543	16.075	15.7387	16.6035	15.7991	17.4638	17.3876	17.7244	16.8257	17.6249	17.8884	17.1573	17.7902	18.0785	18.1846	16.8538	16.9237	16.9991	16.9735	16.4731	DNA replication initiation [GO:0006270];fat cell differentiation [GO:0045444]	mitochondrion [GO:0005739];nuclear speck [GO:0016607];nucleolus [GO:0005730];nucleoplasm [GO:0005654]	chromatin binding [GO:0003682]	Nucleolar complex protein 3 homolog (NOC3 protein homolog) (Factor for adipocyte differentiation 24) (NOC3-like protein) (Nucleolar complex-associated protein 3-like protein)	Noc3l Ad24 Fad24	FUNCTION: May be required for adipogenesis. {ECO:0000269|PubMed:15564382}.	-	-	-	-	Q8VI84	NOC3L_MOUSE	Noc3l	-1.36464	0.519928	1.07351	-0.228794	-	C(0)	+	+	-	+		+	5.75727	2.0202e-05	Q8VI84	Q8VI84	NOC3L_MOUSE
14.5116	15.0183	15.1535	14.2929	14.9239	16.3202	15.6516	16.0398	15.7081	16.1144	16.569	16.6277	16.418	16.3999	16.2751	16.0105	15.7106	15.9022	15.3803	15.1839	activation of GTPase activity [GO:0090630];intracellular signal transduction [GO:0035556];negative regulation of GTPase activity [GO:0034260]	cytosol [GO:0005829];nucleoplasm [GO:0005654];plasma membrane [GO:0005886]	GTPase activator activity [GO:0005096];metal ion binding [GO:0046872]	GEM-interacting protein (GMIP)	Gmip	FUNCTION: Stimulates, in vitro and in vivo, the GTPase activity of RhoA. {ECO:0000250}.	-	-	-	-	Q6PGG2	GMIP_MOUSE	Gmip	-1.39589	0.38439	1.12111	-0.109619	-	C(3)	+	+	-	+		+	5.90469	2.03046e-05	Q6PGG2	Q6PGG2	GMIP_MOUSE
20.8346	20.7955	20.6364	20.5451	20.5356	19.5208	20.1704	19.2746	19.9742	19.5453	19.2746	19.8049	19.2393	19.115	19.204	20.4972	20.7056	20.1332	20.5451	20.4972	-	cell surface [GO:0009986];integral component of membrane [GO:0016021]	-	Protein FAM234A (Protein ITFG3)	Fam234a Itfg3	-	-	-	-	-	Q8C0Z1	F234A_MOUSE	Fam234a	1.04928	-0.577965	-1.19631	0.724996	-	C(1)	+	+	-	+		+	6.05217	2.04082e-05	Q8C0Z1	Q8C0Z1	F234A_MOUSE
17.2033	17.1674	17.215	17.55	17.1765	17.8178	18.2066	18.7752	18.1428	19.2745	19.3328	18.414	18.9035	19.1281	19.3167	16.9768	17.5336	17.5624	17.0307	17.327	rRNA processing [GO:0006364]	cytosol [GO:0005829];nucleolus [GO:0005730];small-subunit processome [GO:0032040]	-	U3 small nucleolar RNA-associated protein 14 homolog A (Juvenile spermatogonial depletion-like X-linked protein) (Jsd-like X-linked protein)	Utp14a JsdX Kiaa0266	FUNCTION: May be required for ribosome biogenesis. {ECO:0000250}.	-	-	-	-	Q640M1	UT14A_MOUSE	Utp14a	-0.892341	0.531147	1.22502	-0.863822	-	C(0)	+	+	-	+		+	5.69505	2.05128e-05	Q640M1	Q640M1	UT14A_MOUSE
22.9584	22.7265	22.928	22.8708	22.9006	23.3376	23.4425	23.3645	23.4676	23.7492	23.5869	23.4425	23.6431	23.6096	23.5522	22.9968	23.119	22.8614	22.928	22.9968	aging [GO:0007568];cellular response to amino acid starvation [GO:0034198];cellular response to heat [GO:0034605];cellular response to oxidative stress [GO:0034599];cellular response to UV [GO:0034644];negative regulation of guanyl-nucleotide exchange factor activity [GO:1905098];negative regulation of translational initiation in response to stress [GO:0032057];PERK-mediated unfolded protein resp…	cytoplasm [GO:0005737];cytoplasmic stress granule [GO:0010494];cytosol [GO:0005829];eukaryotic 48S preinitiation complex [GO:0033290];eukaryotic translation initiation factor 2 complex [GO:0005850];eukaryotic translation initiation factor 2B complex [GO:0005851];glial limiting end-foot [GO:0097451];multi-eIF complex [GO:0043614];nucleus [GO:0005634];synapse [GO:0045202];translation initiation ter…	ribosome binding [GO:0043022];translation initiation factor activity [GO:0003743]	Eukaryotic translation initiation factor 2 subunit 1 (Eukaryotic translation initiation factor 2 subunit alpha) (eIF-2-alpha) (eIF-2A) (eIF-2alpha)	Eif2s1 Eif2a	FUNCTION: Functions in the early steps of protein synthesis by forming a ternary complex with GTP and initiator tRNA (PubMed:15277680, PubMed:19131336). This complex binds to a 40S ribosomal subunit, followed by mRNA binding to form a 43S pre-initiation complex (PubMed:15277680, PubMed:19131336). Junction of the 60S ribosomal subunit to form the 80S initiation complex is preceded by hydrolysis of…	-	-	-	-	Q6ZWX6	IF2A_MOUSE	Eif2s1	-1.09933	0.785716	1.08515	-0.771532	-	C(0)	+	+	-	+		+	7.48534	2.06186e-05	Q6ZWX6	Q6ZWX6	IF2A_MOUSE
18.6122	18.9568	18.8543	18.9322	18.8178	18.1995	18.5494	18.1859	18.2007	18.0388	17.7054	17.9797	17.6901	17.863	17.7406	18.6268	18.631	18.2972	18.8826	18.677	cytoplasmic microtubule organization [GO:0031122];cytoskeleton-dependent intracellular transport [GO:0030705];early endosome to late endosome transport [GO:0045022];endosome organization [GO:0007032];endosome to lysosome transport [GO:0008333];Golgi organization [GO:0007030];lysosome organization [GO:0007040];manchette assembly [GO:1905198];protein localization to perinuclear region of cytoplasm …	centrosome [GO:0005813];cytoplasm [GO:0005737];cytosol [GO:0005829];FHF complex [GO:0070695];HOPS complex [GO:0030897];microtubule [GO:0005874];microtubule cytoskeleton [GO:0015630]	actin binding [GO:0003779];dynein light intermediate chain binding [GO:0051959];identical protein binding [GO:0042802];microtubule binding [GO:0008017];protein homodimerization activity [GO:0042803]	Protein Hook homolog 1 (mHK1)	Hook1	FUNCTION: Component of the FTS/Hook/FHIP complex (FHF complex). The FHF complex may function to promote vesicle trafficking and/or fusion via the homotypic vesicular protein sorting complex (the HOPS complex). FHF complex promotes the distribution of AP-4 complex to the perinuclear area of the cell (By similarity). Required for spermatid differentiation. Probably involved in the positioning of th…	-	-	-	-	Q8BIL5	HOOK1_MOUSE	Hook1	1.09138	-0.323656	-1.35957	0.591848	-	C(1)	+	+	-	+		+	6.68964	2.07254e-05	Q8BIL5	Q8BIL5	HOOK1_MOUSE
21.5261	21.502	21.3484	21.5592	21.343	22.265	21.9882	22.1174	22.3184	22.2564	21.9388	21.953	22.1916	21.9566	22.1332	21.1946	21.2477	21.5261	21.6186	21.4626	amyloid-beta clearance by transcytosis [GO:0150093];axonogenesis [GO:0007409];chemical synaptic transmission [GO:0007268];clathrin coat assembly [GO:0048268];clathrin-coated pit assembly [GO:1905224];clathrin-dependent endocytosis [GO:0072583];dendrite morphogenesis [GO:0048813];endocytosis [GO:0006897];endosomal transport [GO:0016197];establishment or maintenance of cell polarity [GO:0007163];he…	AP-2 adaptor complex [GO:0030122];axon terminus [GO:0043679];cell surface [GO:0009986];clathrin coat of coated pit [GO:0030132];clathrin-coated pit [GO:0005905];clathrin-coated vesicle [GO:0030136];cytoplasm [GO:0005737];cytosol [GO:0005829];early endosome [GO:0005769];endosome [GO:0005768];endosome to plasma membrane transport vesicle [GO:0070381];extrinsic component of endosome membrane [GO:003…	1-phosphatidylinositol binding [GO:0005545];clathrin adaptor activity [GO:0035615];clathrin binding [GO:0030276];clathrin heavy chain binding [GO:0032050];identical protein binding [GO:0042802];inositol hexakisphosphate binding [GO:0000822];low-density lipoprotein particle receptor binding [GO:0050750];phosphatidylinositol-4,5-bisphosphate binding [GO:0005546];phospholipase binding [GO:0043274];p…	Clathrin coat assembly protein AP180 (91 kDa synaptosomal-associated protein) (Clathrin coat-associated protein AP180) (Phosphoprotein F1-20);Phosphatidylinositol-binding clathrin assembly protein (Clathrin assembly lymphoid myeloid leukemia) (CALM)	Picalm Calm Fit1;Snap91	FUNCTION: Adaptins are components of the adaptor complexes which link clathrin to receptors in coated vesicles. Clathrin-associated protein complexes are believed to interact with the cytoplasmic tails of membrane proteins, leading to their selection and concentration. Binding of AP180 to clathrin triskelia induces their assembly into 60-70 nm coats.;FUNCTION: Cytoplasmic adapter protein that pla…	-	-	-	-	Q7M6Y3;Q61548	AP180_MOUSE;PICAL_MOUSE	Picalm;Snap91	-0.865931	1.13979	0.717391	-0.991252	-	C(0)	+	+	-	+		+	7.06103	2.08333e-05	Q61548;Q7M6Y3	Q7M6Y3;Q61548	AP180_MOUSE;PICAL_MOUSE
19.6033	19.1141	19.4154	19.1349	19.6189	20.2302	20.3857	19.8164	20.5069	20.1704	20.9098	20.5261	20.7471	20.3645	20.5823	19.4701	19.5526	19.826	19.7718	19.4988	-	sarcomere [GO:0030017]	protein tyrosine/serine/threonine phosphatase activity [GO:0008138]	Serine/threonine/tyrosine-interacting-like protein 2 (Inactive dual specificity phosphatase 27)	Styxl2 Dusp27	FUNCTION: May be required for myofiber maturation. {ECO:0000250|UniProtKB:F1QWM2}.	-	-	-	-	Q148W8	STYL2_MOUSE	Styxl2	-1.10351	0.489842	1.25207	-0.638405	-	C(0)	+	+	-	+		+	6.29295	2.09424e-05	Q148W8	Q148W8	STYL2_MOUSE
14.369	14.4467	14.9437	15.033	14.8388	16.0484	15.238	15.8605	16.1486	16.4088	16.9217	16.1389	16.4016	16.8902	16.8161	15.045		15.5556	15.2077	15.0879	regulation of Rab protein signal transduction [GO:0032483]	cytoplasmic vesicle [GO:0031410]	guanyl-nucleotide exchange factor activity [GO:0005085]	DENN/MADD domain-containing 4A	Dennd4a	-	-	-	-	-	E9Q8V6	E9Q8V6_MOUSE	Dennd4a	-1.16429	0.362228	1.23298	-0.538648	-	C(0)	+	+	-	+		+	5.75142	2.10526e-05	E9Q8V6	E9Q8V6	E9Q8V6_MOUSE
19.8754	19.5443	18.9542	19.3077	20.2535	21.0088	21.3211	21.1143	20.9098	22.0821	21.4874	20.8802	21.7223	21.002	21.3699	20.1825	19.8206	19.6481	19.8784	19.7036	antigen processing and presentation of peptide antigen [GO:0048002];autophagic cell death [GO:0048102];CD4-positive, alpha-beta T cell lineage commitment [GO:0043373];cell communication [GO:0007154];cellular response to starvation [GO:0009267];collagen catabolic process [GO:0030574];decidualization [GO:0046697];elastin catabolic process [GO:0060309];enkephalin processing [GO:0034230];hair follicl…	apical plasma membrane [GO:0016324];chromaffin granule [GO:0042583];collagen-containing extracellular matrix [GO:0062023];cytoplasm [GO:0005737];cytoplasmic vesicle [GO:0031410];external side of plasma membrane [GO:0009897];extracellular space [GO:0005615];lysosome [GO:0005764];microvillus [GO:0005902];neuron projection [GO:0043005];nucleolus [GO:0005730];nucleus [GO:0005634];perikaryon [GO:00432…	aminopeptidase activity [GO:0004177];cysteine-type carboxypeptidase activity [GO:0016807];cysteine-type endopeptidase activity [GO:0004197];endopeptidase activity [GO:0004175];histone binding [GO:0042393];kininogen binding [GO:0030984];peptide binding [GO:0042277];protein-containing complex binding [GO:0044877]	Cathepsin L heavy chain;Cathepsin L light chain];Procathepsin L (EC 3.4.22.15) (Cathepsin L1) (Major excreted protein) (MEP) (p39 cysteine proteinase) [Cleaved into: Cathepsin L	Ctsl Ctsl1	FUNCTION: Thiol protease important for the overall degradation of proteins in lysosomes (Probable). Involved in the solubilization of cross-linked TG/thyroglobulin and in the subsequent release of thyroid hormone thyroxine (T4) by limited proteolysis of TG/thyroglobulin in the thyroid follicle lumen (PubMed:12782676). In neuroendocrine chromaffin cells secretory vesicles, catalyzes the prohormone…	-	-	-	-	P06797	CATL1_MOUSE	Ctsl	-1.05497	0.902551	0.908469	-0.756054	-	C(0)	+	+	-	+		+	5.6912	2.1164e-05	P06797	P06797	CATL1_MOUSE
19.3038	19.3765	19.3446	19.2073	19.0743	20.9742	20.5165	20.0821	21.1079	21.3156	21.0156	20.2989	20.6714	20.343	20.7955	19.4001	19.2881	19.9459	19.4627	19.6268	actin filament depolymerization [GO:0030042];cytoskeleton organization [GO:0007010];heart development [GO:0007507];heart looping [GO:0001947];positive regulation of transcription via serum response element binding [GO:0010735];sulfur oxidation [GO:0019417]	nucleus [GO:0005634]	actin binding [GO:0003779];FAD binding [GO:0071949];metal ion binding [GO:0046872];NAD(P)H oxidase H2O2-forming activity [GO:0016174];NADPH:sulfur oxidoreductase activity [GO:0043914];oxidoreductase activity [GO:0016491];oxidoreductase activity, acting on paired donors, with incorporation or reduction of molecular oxygen, NAD(P)H as one donor, and incorporation of one atom of oxygen [GO:0016709]	[F-actin]-monooxygenase MICAL2 (EC 1.14.13.225) (Molecule interacting with CasL protein 2) (MICAL-2) (mMical2)	Mical2 Kiaa0750	FUNCTION: Nuclear monooxygenase that promotes depolymerization of F-actin by mediating oxidation of specific methionine residues on actin to form methionine-sulfoxide, resulting in actin filament disassembly and preventing repolymerization (PubMed:23911929, PubMed:23927065). In the absence of actin, it also functions as a NADPH oxidase producing H(2)O(2) (By similarity). Acts as a key regulator o…	-	-	-	-	Q8BML1	MICA2_MOUSE	Mical2	-1.09774	1.02258	0.782166	-0.707002	-	C(0)	+	+	-	+		+	5.88935	2.13904e-05	Q8BML1	Q8BML1	MICA2_MOUSE
20.5451	20.7307	20.5638	20.6186	20.8034	19.194	20.1079	19.6756	19.6011	19.5873	19.3534	20.0691	19.2715	19.5751	19.4337	20.7876	20.8576	20.3857	20.6276	20.7471	negative regulation of apoptotic process [GO:0043066];positive regulation of fat cell differentiation [GO:0045600];positive regulation of transcription by RNA polymerase II [GO:0045944]	cytoplasm [GO:0005737]	-	Mth938 domain-containing protein (LI2)	Aamdc	FUNCTION: May play a role in preadipocyte differentiation and adipogenesis. {ECO:0000269|PubMed:22279136}.	-	-	-	-	Q8R0P4	AAMDC_MOUSE	Aamdc	0.89713	-0.842656	-1.00077	0.946295	-	C(1)	+	+	-	+		+	6.16789	2.15054e-05	Q8R0P4	Q8R0P4	AAMDC_MOUSE
23.4551	23.4041	23.3239	23.4041	23.48	24.141	23.8385	24.2463	24.1253	24.3307	23.8858	24.0105	24.0772	23.8191	23.8576	23.4041	23.1472	23.2229	23.5045	23.3778	cell differentiation [GO:0030154];cellular response to drug [GO:0035690];cellular response to fatty acid [GO:0071398];cellular response to glucose stimulus [GO:0071333];CTP biosynthetic process [GO:0006241];endocytosis [GO:0006897];GTP biosynthetic process [GO:0006183];hippocampus development [GO:0021766];lactation [GO:0007595];mammary gland development [GO:0030879];negative regulation of gene ex…	centrosome [GO:0005813];cytosol [GO:0005829];intermediate filament [GO:0005882];membrane [GO:0016020];mitochondrial outer membrane [GO:0005741];mitochondrion [GO:0005739];myelin sheath [GO:0043209];nucleus [GO:0005634];perinuclear region of cytoplasm [GO:0048471];ruffle membrane [GO:0032587]	ATP binding [GO:0005524];deoxyribonuclease activity [GO:0004536];enzyme binding [GO:0019899];gamma-tubulin binding [GO:0043015];GTP binding [GO:0005525];identical protein binding [GO:0042802];intermediate filament binding [GO:0019215];magnesium ion binding [GO:0000287];nucleoside diphosphate kinase activity [GO:0004550];protein kinase binding [GO:0019901];ribosomal small subunit binding [GO:00430…	Nucleoside diphosphate kinase A (NDK A) (NDP kinase A) (EC 2.7.4.6) (Metastasis inhibition factor NM23) (NDPK-A) (Tumor metastatic process-associated protein) (nm23-M1)	Nme1 Nm23	FUNCTION: Major role in the synthesis of nucleoside triphosphates other than ATP. The ATP gamma phosphate is transferred to the NDP beta phosphate via a ping-pong mechanism, using a phosphorylated active-site intermediate. Possesses nucleoside-diphosphate kinase, serine/threonine-specific protein kinase, geranyl and farnesyl pyrophosphate kinase, histidine protein kinase and 3'-5' exonuclease act…	-	-	-	-	P15532	NDKA_MOUSE	Nme1	-0.803955	1.2047	0.631435	-1.03218	-	C(2)	+	+	-	+		+	7.18151	2.17391e-05	P15532	P15532	NDKA_MOUSE
19.2426	19.6114	20.0292	19.2981	19.3258	21.5498	20.4375	20.68	21.1581	21.5261	21.5685	21.1946	20.9951	21.7056	21.8987	20.0156	19.752	20.5823	19.638	20.0292	anterograde axonal protein transport [GO:0099641];associative learning [GO:0008306];axon extension [GO:0048675];axonogenesis [GO:0007409];cellular process [GO:0009987];cellular response to growth factor stimulus [GO:0071363];cellular response to peptide hormone stimulus [GO:0071375];dendrite development [GO:0016358];developmental maturation [GO:0021700];establishment of monopolar cell polarity [G…	apical dendrite [GO:0097440];axon [GO:0030424];axon cytoplasm [GO:1904115];axon initial segment [GO:0043194];basal dendrite [GO:0097441];cytoplasm [GO:0005737];cytoskeleton [GO:0005856];cytosol [GO:0005829];dendrite [GO:0030425];dendritic branch [GO:0044307];dendritic microtubule [GO:1901588];dendritic shaft [GO:0043198];dendritic spine [GO:0043197];growth cone [GO:0030426];hippocampal mossy fibe…	actin binding [GO:0003779];collagen binding [GO:0005518];cytoskeletal anchor activity [GO:0008093];cytoskeletal regulatory protein binding [GO:0005519];ionotropic glutamate receptor binding [GO:0035255];microtubule binding [GO:0008017];phospholipid binding [GO:0005543];protein-containing complex binding [GO:0044877];tubulin binding [GO:0015631]	MAP1 light chain LC1];MAP1 light chain LC2];Microtubule-associated protein 1A (MAP-1A) [Cleaved into: MAP1A heavy chain;Microtubule-associated protein 1B (MAP-1B) (MAP1(X)) (MAP1.2) [Cleaved into: MAP1B heavy chain	Map1a Mtap1 Mtap1a;Map1b Mtap1b Mtap5	FUNCTION: Phosphorylated MAP1B may play a role in the cytoskeletal changes that accompany neurite extension. Possibly MAP1B binds to at least two tubulin subunits in the polymer, and this bridging of subunits might be involved in nucleating microtubule polymerization and in stabilizing microtubules. Acts as a positive cofactor in DAPK1-mediated autophagic vesicle formation and membrane blebbing (…	-	-	-	-	P14873;Q9QYR6	MAP1A_MOUSE;MAP1B_MOUSE	Map1a;Map1b	-1.16364	0.64302	1.10618	-0.585558	-	C(0)	+	+	-	+		+	5.74017	2.18579e-05	P14873;Q9QYR6	P14873;Q9QYR6	MAP1A_MOUSE;MAP1B_MOUSE
19.4109	19.2743	19.6942	19.6849	19.5107	20.7389	20.4676	20.9171	20.7876	20.6628	20.8191	20.4576	20.953	21.1143	21.2243	19.4684	19.3341	20.2764	19.5959	20.1206	negative regulation of protein phosphorylation [GO:0001933];positive regulation of protein phosphorylation [GO:0001934];positive regulation of translation [GO:0045727];response to endoplasmic reticulum stress [GO:0034976]	cytoplasm [GO:0005737];cytosol [GO:0005829];plasma membrane [GO:0005886]	-	Protein Niban 1 (Protein FAM129A) (Protein Niban)	Niban1 Fam129a Niban	FUNCTION: Regulates phosphorylation of a number of proteins involved in translation regulation including EIF2A, EIF4EBP1 and RPS6KB1. May be involved in the endoplasmic reticulum stress response. {ECO:0000269|PubMed:17588536}.	-	-	-	-	Q3UW53	NIBA1_MOUSE	Niban1	-1.09249	0.752012	1.05773	-0.717253	-	C(0)	+	+	-	+		+	6.05486	2.1978e-05	Q3UW53	Q3UW53	NIBA1_MOUSE
23.895	24.0691	23.9406	23.9584	23.7995	25.002	24.7182	24.3778	24.8904	24.9803	25.0233	24.7745	24.6595	24.6486	24.9043	23.7594	23.9134	23.4676	23.7895	24.1642	actin crosslink formation [GO:0051764];actin cytoskeleton organization [GO:0030036];actin cytoskeleton reorganization [GO:0031532];actin filament-based process [GO:0030029];adenylate cyclase-inhibiting dopamine receptor signaling pathway [GO:0007195];angiogenesis [GO:0001525];blood vessel remodeling [GO:0001974];cell-cell junction organization [GO:0045216];cellular response to interferon-gamma [G…	actin cytoskeleton [GO:0015629];actin filament [GO:0005884];actin filament bundle [GO:0032432];apical dendrite [GO:0097440];axonal growth cone [GO:0044295];brush border [GO:0005903];cell cortex [GO:0005938];cell-cell junction [GO:0005911];cortical cytoskeleton [GO:0030863];cytoplasm [GO:0005737];cytosol [GO:0005829];dendritic shaft [GO:0043198];focal adhesion [GO:0005925];glutamatergic synapse [G…	actin binding [GO:0003779];actin filament binding [GO:0051015];ankyrin binding [GO:0030506];cytoskeletal protein binding [GO:0008092];Fc-gamma receptor I complex binding [GO:0034988];G protein-coupled receptor binding [GO:0001664];GTPase binding [GO:0051020];identical protein binding [GO:0042802];kinase binding [GO:0019900];mu-type opioid receptor binding [GO:0031852];potassium channel regulator …	Filamin-A (FLN-A) (Actin-binding protein 280) (ABP-280) (Alpha-filamin) (Endothelial actin-binding protein) (Filamin-1) (Non-muscle filamin);Filamin-B (FLN-B) (ABP-280-like protein) (Actin-binding-like protein) (Beta-filamin);Filamin-C (FLN-C) (ABP-280-like protein) (ABP-L) (Actin-binding-like protein) (Filamin-2) (Gamma-filamin)	Flna Fln Fln1;Flnb;Flnc Abpl Fln2	FUNCTION: Actin binding protein that promotes orthogonal branching of actin filaments and links actin filaments to membrane glycoproteins. Anchors various transmembrane proteins to the actin cytoskeleton and serves as a scaffold for a wide range of cytoplasmic signaling proteins (By similarity). Interaction with FLNB may allow neuroblast migration from the ventricular zone into the cortical plate…	-	-	-	-	Q8BTM8;Q8VHX6;Q80X90	FLNA_MOUSE;FLNB_MOUSE;FLNC_MOUSE	Flna;Flnb;Flnc	-0.81262	0.918554	0.935238	-1.04117	-	C(0)	+	+	-	+		+	6.47949	2.20994e-05	Q80X90;Q8BTM8;Q8VHX6	Q8BTM8;Q8VHX6;Q80X90	FLNA_MOUSE;FLNB_MOUSE;FLNC_MOUSE
17.7464	17.1078	17.1954	17.6055	17.7705	18.4716	18.364	18.6716	18.2155	18.6264	19.0295	18.4325	18.9908	19.1946	19.011	17.9996	17.6612	17.2428	17.8518	17.3824	apoptotic process [GO:0006915];cellular response to UV [GO:0034644];chromatin assembly [GO:0031497];negative regulation of B cell apoptotic process [GO:0002903];negative regulation of histone acetylation [GO:0035067];negative regulation of intrinsic apoptotic signaling pathway [GO:2001243];negative regulation of transcription by RNA polymerase II [GO:0000122];ribosomal large subunit biogenesis [G…	chromosome [GO:0005694];cytosol [GO:0005829];Noc1p-Noc2p complex [GO:0030690];Noc2p-Noc3p complex [GO:0030691];nucleolus [GO:0005730];nucleoplasm [GO:0005654];nucleus [GO:0005634]	chromatin binding [GO:0003682];DNA-binding transcription factor binding [GO:0140297];histone binding [GO:0042393];nucleosomal histone binding [GO:0031493];nucleosome binding [GO:0031491];p53 binding [GO:0002039];transcription corepressor activity [GO:0003714]	Nucleolar complex protein 2 homolog (Protein NOC2 homolog) (NOC2-like protein) (Novel INHAT repressor)	Noc2l Nir	FUNCTION: Acts as an inhibitor of histone acetyltransferase activity;prevents acetylation of all core histones by the EP300/p300 histone acetyltransferase at p53/TP53-regulated target promoters in a histone deacetylases (HDAC)-independent manner. Acts as a transcription corepressor of p53/TP53- and TP63-mediated transactivation of the p21/CDKN1A promoter. Involved in the regulation of p53/TP53-de…	-	-	-	-	Q9WV70	NOC2L_MOUSE	Noc2l	-0.992848	0.52661	1.23929	-0.773053	-	C(0)	+	+	-	+		+	6.07891	2.22222e-05	Q9WV70	Q9WV70	NOC2L_MOUSE
17.0085	17.6835	16.8796	17.0053	16.9887	17.9535	17.8012	18.4269	18.3396	18.49	18.7381	18.5988	18.3364	18.5859	18.481	17.5532	16.9069	17.6629	17.2479	17.0383	-	-	-	Glutamate-rich 1	Erich1	-	-	-	-	-	E9PY43	E9PY43_MOUSE	Erich1	-1.02621	0.634044	1.16118	-0.769015	-	C(0)	+	+	-	+		+	6.0694	2.23464e-05	E9PY43	E9PY43	E9PY43_MOUSE
26.53	26.4877	26.4953	26.3844	26.5898	25.6891	26.0609	25.3612	25.848	26.0169	25.2891	25.6891	25.275	25.2821	25.3273	26.2926	26.4938	26.0629	26.2571	26.3083	ATP metabolic process [GO:0046034];cardiac muscle contraction [GO:0060048];cation transmembrane transport [GO:0098655];cell adhesion [GO:0007155];cellular calcium ion homeostasis [GO:0006874];cellular potassium ion homeostasis [GO:0030007];cellular sodium ion homeostasis [GO:0006883];membrane repolarization [GO:0086009];metal ion transport [GO:0030001];positive regulation of ATPase activity [GO:0…	apical plasma membrane [GO:0016324];basolateral plasma membrane [GO:0016323];caveola [GO:0005901];intercalated disc [GO:0014704];lateral plasma membrane [GO:0016328];membrane [GO:0016020];myelin sheath [GO:0043209];organelle membrane [GO:0031090];plasma membrane [GO:0005886];sarcolemma [GO:0042383];sodium:potassium-exchanging ATPase complex [GO:0005890];sperm flagellum [GO:0036126];T-tubule [GO:0…	ATPase activator activity [GO:0001671];ATPase binding [GO:0051117];protein C-terminus binding [GO:0008022];protein heterodimerization activity [GO:0046982];protein kinase binding [GO:0019901];protein-macromolecule adaptor activity [GO:0030674];P-type sodium:potassium-exchanging transporter activity [GO:0005391]	Sodium/potassium-transporting ATPase subunit beta-1 (Sodium/potassium-dependent ATPase subunit beta-1)	Atp1b1 Atp4b	FUNCTION: Involved in cell adhesion and establishing epithelial cell polarity. {ECO:0000250}.;FUNCTION: This is the non-catalytic component of the active enzyme, which catalyzes the hydrolysis of ATP coupled with the exchange of Na(+) and K(+) ions across the plasma membrane. The beta subunit regulates, through assembly of alpha/beta heterodimers, the number of sodium pumps transported to the pla…	-	-	-	-	P14094	AT1B1_MOUSE	Atp1b1	1.09089	-0.409953	-1.31338	0.632445	-	C(1)	+	+	-	+		+	6.61202	2.24719e-05	P14094	P14094	AT1B1_MOUSE
22.976	23.1534	23.2036	22.9316	23.1916	22.4898	22.5189	22.2185	22.2621	22.0559	22.0821	22.5427	22.0625	22.3101	22.2477	23.0935	23.3101	23.0207	22.937	23.0037	-	cytoplasm [GO:0005737];peroxisome [GO:0005777]	-	Isochorismatase domain-containing protein 1	Isoc1	-	-	-	-	-	Q91V64	ISOC1_MOUSE	Isoc1	0.956532	-0.86539	-1.00519	0.914047	-	C(1)	+	+	-	+		+	6.7946	2.25989e-05	Q91V64	Q91V64	ISOC1_MOUSE
16.4696	16.6185	17.0771	16.7413	15.3459	17.7966	18.0695	17.9824	17.8205	18.3433	18.8246	18.0328	18.7455	18.7778	18.9774	17.6428	17.0112	17.0245	16.7448	17.0241	blastocyst formation [GO:0001825];ribosomal small subunit assembly [GO:0000028];rRNA processing [GO:0006364]	CURI complex [GO:0032545];cytoplasm [GO:0005737];UTP-C complex [GO:0034456]	RNA binding [GO:0003723]	Ribosomal RNA-processing protein 7 homolog A (Gastric cancer antigen Zg14 homolog)	Rrp7a	-	-	-	-	-	Q9D1C9	RRP7A_MOUSE	Rrp7a	-1.18522	0.482401	1.20142	-0.498605	-	C(0)	+	+	-	+		+	5.71665	2.27273e-05	Q9D1C9	Q9D1C9	RRP7A_MOUSE
15.3229	14.4843	15.3564	15.8766	14.9845	17.3752	16.8735	17.41	17.0088	17.0596	17.2039	16.7755	17.1198	17.4203	17.5595	15.3011	15.9908	16.5328	15.4825	16.4396	magnesium ion homeostasis [GO:0010960];mitochondrial tRNA processing [GO:0090646];tRNA methylation [GO:0030488];tRNA N1-guanine methylation [GO:0002939]	actin cytoskeleton [GO:0015629];cytosol [GO:0005829];mitochondrion [GO:0005739];nucleolus [GO:0005730];nucleoplasm [GO:0005654];nucleus [GO:0005634]	tRNA (guanine(9)-N(1))-methyltransferase activity [GO:0052905];tRNA (guanine-N1-)-methyltransferase activity [GO:0009019];tRNA binding [GO:0000049]	tRNA methyltransferase 10 homolog A (EC 2.1.1.221) (RNA (guanine-9-)-methyltransferase domain-containing protein 2) (tRNA (guanine(9)-N(1))-methyltransferase TRMT10A)	Trmt10a Rg9mtd2	FUNCTION: S-adenosyl-L-methionine-dependent guanine N(1)-methyltransferase that catalyzes the formation of N(1)-methylguanine at position 9 (m1G9) in tRNAs. Probably not able to catalyze formation of N(1)-methyladenine at position 9 (m1A9) in tRNAs. {ECO:0000250|UniProtKB:Q8TBZ6}.	-	-	-	-	Q8C1Z8	TM10A_MOUSE	Trmt10a	-1.26901	0.828614	0.904694	-0.464303	-	C(0)	+	+	-	+		+	5.72462	2.28571e-05	Q8C1Z8	Q8C1Z8	TM10A_MOUSE
17.3435	17.0793	17.2476	17.8187	17.7275	18.2717	18.355	18.5448	18.1328	18.6919	18.8402	18.4083	18.7659	19.1737	19.0782	17.7717	17.2659	17.8359	17.3089	17.482	positive regulation of transcription by RNA polymerase II [GO:0045944]	nucleus [GO:0005634]	transcription coactivator activity [GO:0003713]	CCAAT/enhancer-binding protein zeta (CCAAT-box-binding transcription factor) (CBF) (CCAAT-binding factor)	Cebpz Cbf2 Cebpa-rs1	FUNCTION: Stimulates transcription from the HSP70 promoter.	-	-	-	-	P53569	CEBPZ_MOUSE	Cebpz	-0.95619	0.532828	1.24005	-0.816684	-	C(0)	+	+	-	+		+	6.11542	2.29885e-05	P53569	P53569	CEBPZ_MOUSE
23.0426	23.1472	22.8595	22.9024	23.0376	22.3857	22.6276	22.2185	22.2243	22.0756	21.9985	21.9316	21.0493	21.8538	21.8191	23.1253	23.3239	22.5522	23.0854	22.9672	autophagosome assembly [GO:0000045];chaperone-mediated autophagy [GO:0061684];positive regulation of actin filament bundle assembly [GO:0032233];positive regulation of cell migration [GO:0030335];regulation of Rho-dependent protein serine/threonine kinase activity [GO:2000298]	actin cytoskeleton [GO:0015629];cytosol [GO:0005829];focal adhesion [GO:0005925];intracellular membrane-bounded organelle [GO:0043231];nucleoplasm [GO:0005654];nucleus [GO:0005634];stress fiber [GO:0001725];Z disc [GO:0030018]	14-3-3 protein binding [GO:0071889];actin binding [GO:0003779];alpha-actinin binding [GO:0051393];filamin binding [GO:0031005];muscle alpha-actinin binding [GO:0051371];protein-macromolecule adaptor activity [GO:0030674]	Synaptopodin-2 (Myopodin)	Synpo2	FUNCTION: Has an actin-binding and actin-bundling activity (PubMed:11673475). Can induce the formation of F-actin networks. At the sarcomeric Z lines is proposed to act as adapter protein that links nascent myofibers to the sarcolemma via ZYX and may play a role in early assembly and stabilization of the Z lines. Involved in autophagosome formation. May play a role in chaperone-assisted selective…	-	-	-	-	Q91YE8	SYNP2_MOUSE	Synpo2	0.831317	-0.350344	-1.3344	0.853429	-	C(1)	+	+	-	+		+	5.68263	2.34375e-05	Q91YE8	Q91YE8	SYNP2_MOUSE
18.2619	18.2394	18.3566	18.5135	18.3912	19.1711	19.3947	18.8678	18.7577	19.0782	19.394	19.9459	18.9615	19.3339	19.5072	18.2723	17.9306	18.2656	18.3226	18.429	apoptotic process [GO:0006915];negative regulation of apoptotic process [GO:0043066];negative regulation of NF-kappaB transcription factor activity [GO:0032088]	-	kinase binding [GO:0019900];metal ion binding [GO:0046872];ubiquitin binding [GO:0043130]	Tax1-binding protein 1 homolog	Tax1bp1	FUNCTION: Inhibits TNF-induced apoptosis by mediating the TNFAIP3 anti-apoptotic activity. Degraded by caspase-3-like family proteins upon TNF-induced apoptosis. May also play a role in the pro-inflammatory cytokine IL-1 signaling cascade (By similarity). {ECO:0000250}.	-	-	-	-	Q3UKC1	TAXB1_MOUSE	Tax1bp1	-0.77682	0.529092	1.22657	-0.978838	-	C(0)	+	+	-	+		+	5.80229	2.35294e-05	Q3UKC1	Q3UKC1	TAXB1_MOUSE
16.3522	15.8041	16.2093	16.1755	16.4558	17.0677	17.0801	16.5486	17.3451	17.6438	17.7908	17.1653	17.8102	17.9929	18.1098	16.0406	16.5336	16.5767	16.6317	16.2171	apoptotic process [GO:0006915];branching involved in prostate gland morphogenesis [GO:0060442];epithelial cell maturation [GO:0002070];epithelial cell maturation involved in prostate gland development [GO:0060743];proteasome-mediated ubiquitin-dependent protein catabolic process [GO:0043161];protein ubiquitination [GO:0016567];regulation of DNA damage checkpoint [GO:2000001];regulation of extrins…	Cul2-RING ubiquitin ligase complex [GO:0031462];cytoplasm [GO:0005737];cytosol [GO:0005829];nucleoplasm [GO:0005654];nucleus [GO:0005634]	death receptor binding [GO:0005123];ubiquitin ligase-substrate adaptor activity [GO:1990756]	Protein fem-1 homolog B (FEM1b) (FEM1-beta) (Fem-1-like death receptor-binding protein alpha) (Fem-1-like in apoptotic pathway protein alpha) (F1A-alpha) (mt-Fem)	Fem1b F1aa Kiaa0396	FUNCTION: Substrate-recognition component of a Cul2-RING (CRL2) E3 ubiquitin-protein ligase complex of the DesCEND (destruction via C-end degrons) pathway, which recognizes a C-degron located at the extreme C terminus of target proteins, leading to their ubiquitination and degradation (By similarity). The C-degron recognized by the DesCEND pathway is usually a motif of less than ten residues and …	-	-	-	-	Q9Z2G0	FEM1B_MOUSE	Fem1b	-0.984412	0.376707	1.30099	-0.693283	-	C(0)	+	+	-	+		+	5.49216	2.3622e-05	Q9Z2G0	Q9Z2G0	FEM1B_MOUSE
27.1984	27.391	27.2714	27.3066	27.2077	26.433	26.8019	25.6595	26.4551	26.1833	25.9248	26.2571	26.0233	25.8215	25.902	27.1015	27.2803	26.8142	27.4862	26.8504	cardiac muscle contraction [GO:0060048];cellular calcium ion homeostasis [GO:0006874];heart contraction [GO:0060047];heart development [GO:0007507];muscle contraction [GO:0006936];negative regulation of ATPase activity [GO:0032780];regulation of cardiac muscle contraction by calcium ion signaling [GO:0010882];regulation of muscle contraction [GO:0006937];regulation of smooth muscle contraction [G…	cardiac myofibril [GO:0097512];cardiac Troponin complex [GO:1990584];contractile fiber [GO:0043292];cytoplasm [GO:0005737];myofibril [GO:0030016];sarcomere [GO:0030017];troponin complex [GO:0005861]	actin binding [GO:0003779];actin filament binding [GO:0051015];calcium channel inhibitor activity [GO:0019855];calcium-dependent protein binding [GO:0048306];metal ion binding [GO:0046872];protein domain specific binding [GO:0019904];protein kinase binding [GO:0019901];troponin C binding [GO:0030172];troponin T binding [GO:0031014]	Troponin I, cardiac muscle (Cardiac troponin I)	Tnni3	FUNCTION: Troponin I is the inhibitory subunit of troponin, the thin filament regulatory complex which confers calcium-sensitivity to striated muscle actomyosin ATPase activity.	-	-	-	-	P48787	TNNI3_MOUSE	Tnni3	1.02786	-0.613267	-1.15692	0.742326	-	C(1)	+	+	-	+		+	5.67915	2.37154e-05	P48787	P48787	TNNI3_MOUSE
18.4482	18.5923	18.8193	18.3921	18.5062	19.6194	19.3881	19.7123	19.6398	19.8123	19.4706	19.0776	19.7239	19.9271	19.7816	18.5848	18.7796	19.0473	18.9995	19.0115	COPII-coated vesicle cargo loading [GO:0090110];intracellular protein transport [GO:0006886]	COPII vesicle coat [GO:0030127];cytosol [GO:0005829];endomembrane system [GO:0012505];endoplasmic reticulum [GO:0005783];endoplasmic reticulum exit site [GO:0070971];endoplasmic reticulum membrane [GO:0005789];perinuclear region of cytoplasm [GO:0048471]	GTPase activator activity [GO:0005096];zinc ion binding [GO:0008270]	Protein transport protein Sec23B (SEC23-related protein B)	Sec23b	FUNCTION: Component of the coat protein complex II (COPII) which promotes the formation of transport vesicles from the endoplasmic reticulum (ER). The coat has two main functions, the physical deformation of the endoplasmic reticulum membrane into vesicles and the selection of cargo molecules for their transport to the Golgi complex. {ECO:0000250|UniProtKB:Q15436}.	-	-	-	-	Q9D662	SC23B_MOUSE	Sec23b	-1.21594	0.924635	0.849075	-0.55777	-	C(0)	+	+	-	+		+	5.90647	2.38095e-05	Q9D662	Q9D662	SC23B_MOUSE
21.5165	21.6453	21.6453	21.5404	21.5213	20.9459	21.0625	21.0559	20.9742	20.714	20.8034	21.2125	20.9601	20.9459	20.9024	21.4676	21.6141	21.3962	21.5685	21.4626	-	cytoplasm [GO:0005737]	manganese ion binding [GO:0030145];metalloaminopeptidase activity [GO:0070006]	Probable aminopeptidase NPEPL1 (EC 3.4.11.-) (Aminopeptidase-like 1)	Npepl1	FUNCTION: Probably catalyzes the removal of unsubstituted N-terminal amino acids from various peptides. {ECO:0000250}.	-	-	-	-	Q6NSR8	PEPL1_MOUSE	Npepl1	1.0533	-0.96026	-0.913867	0.820823	-	C(1)	+	+	-	+		+	7.0177	2.39044e-05	Q6NSR8	Q6NSR8	PEPL1_MOUSE
21.6886	21.3752	21.6364	21.4874	21.6497	20.2877	20.9459	20.6364	20.417	20.1332	20.343	20.9601	20.4375	20.654	20.5069	21.3211	21.6497	21.1015	21.6714	21.5592	cardiac muscle tissue morphogenesis [GO:0055008];cellular iron ion homeostasis [GO:0006879];cellular response to hypoxia [GO:0071456];heart trabecula formation [GO:0060347];labyrinthine layer development [GO:0060711];negative regulation of CAMKK-AMPK signaling cascade [GO:1905290];negative regulation of cyclic-nucleotide phosphodiesterase activity [GO:0051344];negative regulation of DNA-binding t…	cytoplasm [GO:0005737];cytosol [GO:0005829];glutamatergic synapse [GO:0098978];nucleus [GO:0005634];postsynaptic density [GO:0014069]	2-oxoglutarate-dependent dioxygenase activity [GO:0016706];enzyme binding [GO:0019899];ferrous iron binding [GO:0008198];L-ascorbic acid binding [GO:0031418];peptidyl-proline 4-dioxygenase activity [GO:0031545];peptidyl-proline dioxygenase activity [GO:0031543]	Egl nine homolog 1 (EC 1.14.11.29) (Hypoxia-inducible factor prolyl hydroxylase 2) (HIF-PH2) (HIF-prolyl hydroxylase 2) (HPH-2) (Prolyl hydroxylase domain-containing protein 2) (PHD2) (SM-20)	Egln1	FUNCTION: Cellular oxygen sensor that catalyzes, under normoxic conditions, the post-translational formation of 4-hydroxyproline in hypoxia-inducible factor (HIF) alpha proteins. Hydroxylates a specific proline found in each of the oxygen-dependent degradation (ODD) domains (N-terminal, NODD, and C-terminal, CODD) of HIF1A. Also hydroxylates HIF2A. Has a preference for the CODD site for both HIF1…	-	-	-	-	Q91YE3	EGLN1_MOUSE	Egln1	1.00963	-0.999777	-0.821245	0.811397	-	C(1)	+	+	-	+		+	5.83256	2.41935e-05	Q91YE3	Q91YE3	EGLN1_MOUSE
16.7769	17.2307	16.3579	16.3231	16.7164	17.8407	17.5774	17.7543	17.7561	18.8303	18.2263	18.2825	18.5581	18.1397	18.3287	16.7452	16.6222	17.1577	17.0326	16.0606	adrenal gland development [GO:0030325];amyloid-beta clearance [GO:0097242];animal organ morphogenesis [GO:0009887];axonogenesis [GO:0007409];brain development [GO:0007420];cellular response to amyloid-beta [GO:1904646];cellular response to glucose stimulus [GO:0071333];cellular response to insulin stimulus [GO:0032869];cellular response to insulin-like growth factor stimulus [GO:1990314];cellular…	alphav-beta3 integrin-IGF-1-IGF1R complex [GO:0035867];axon [GO:0030424];caveola [GO:0005901];cytoplasm [GO:0005737];insulin receptor complex [GO:0005899];integral component of membrane [GO:0016021];integral component of plasma membrane [GO:0005887];intracellular membrane-bounded organelle [GO:0043231];membrane [GO:0016020];neuron projection [GO:0043005];neuronal cell body [GO:0043025];nucleus [G…	ATP binding [GO:0005524];G-protein alpha-subunit binding [GO:0001965];identical protein binding [GO:0042802];insulin binding [GO:0043559];insulin receptor binding [GO:0005158];insulin receptor substrate binding [GO:0043560];insulin-activated receptor activity [GO:0005009];insulin-like growth factor binding [GO:0005520];insulin-like growth factor I binding [GO:0031994];insulin-like growth factor-a…	Insulin-like growth factor 1 receptor (EC 2.7.10.1) (Insulin-like growth factor I receptor) (IGF-I receptor) (CD antigen CD221) [Cleaved into: Insulin-like growth factor 1 receptor alpha chain;Insulin-like growth factor 1 receptor beta chain]	Igf1r	FUNCTION: Receptor tyrosine kinase which mediates actions of insulin-like growth factor 1 (IGF1). Binds IGF1 with high affinity and IGF2 and insulin (INS) with a lower affinity. The activated IGF1R is involved in cell growth and survival control. IGF1R is crucial for tumor transformation and survival of malignant cell. Ligand binding activates the receptor kinase, leading to receptor autophosphor…	-	-	-	-	Q60751	IGF1R_MOUSE	Igf1r	-0.915642	0.667714	1.11042	-0.862488	-	C(0)	+	+	-	+		+	5.38345	2.42915e-05	Q60751	Q60751	IGF1R_MOUSE
16.4816	17.3283	16.5692	17.7142	16.8755	18.3395	17.7765	18.0157	17.9549	18.3649	18.4969	18.211	18.6004	18.5199	18.3824	17.0963	16.7939	17.4503	16.871	17.1443	apoptotic process [GO:0006915];centrosome cycle [GO:0007098];microtubule cytoskeleton organization [GO:0000226];negative regulation of transcription by RNA polymerase II [GO:0000122];regulation of transcription by RNA polymerase II [GO:0006357]	centrosome [GO:0005813];chromatin [GO:0000785];cytoplasm [GO:0005737];cytoskeleton [GO:0005856];nucleus [GO:0005634];spindle pole [GO:0000922]	beta-tubulin binding [GO:0048487];chromatin binding [GO:0003682];transcription coregulator activity [GO:0003712];transcription corepressor activity [GO:0003714]	Protein UXT (Ubiquitously expressed transcript protein)	Uxt	FUNCTION: [Isoform 1]: Plays a role in protecting cells against TNF-alpha-induced apoptosis by preventing the recruitment of FADD and caspase 8 to the apoptotic complex I, composed of TRADD, TRAF2 and RIPK1/RIP. {ECO:0000269|PubMed:21307340}.;FUNCTION: Involved in gene transcription regulation. Acts in concert with the corepressor URI1 to regulate androgen receptor AR-mediated transcription. Toge…	-	-	-	-	Q9WTZ0	UXT_MOUSE	Uxt	-0.944264	0.635148	1.1419	-0.83278	-	C(0)	+	+	-	+		+	5.53228	2.43902e-05	Q9WTZ0	Q9WTZ0	UXT_MOUSE
20.2302	19.8483	20.343	19.7812	20.4273	19.2134	19.1106	18.5989	18.9212	18.2422	18.251	19.241	17.7885	18.6884	18.4718	20.1457	20.1206	19.609	20.0951	20.1332	astral microtubule organization [GO:0030953];cell division [GO:0051301];microtubule bundle formation [GO:0001578];microtubule nucleation by microtubule organizing center [GO:0051418];microtubule polymerization [GO:0046785];myelin assembly [GO:0032288];negative regulation of tubulin deacetylation [GO:1904428];oligodendrocyte development [GO:0014003];oligodendrocyte differentiation [GO:0048709];pos…	cytoplasm [GO:0005737];cytosol [GO:0005829];microtubule [GO:0005874];microtubule bundle [GO:0097427];mitochondrion [GO:0005739];mitotic spindle [GO:0072686];myelin sheath [GO:0043209];nucleus [GO:0005634];perinuclear region of cytoplasm [GO:0048471];postsynaptic Golgi apparatus [GO:0150051]	GTPase activity [GO:0003924];magnesium ion binding [GO:0000287];microtubule binding [GO:0008017];protein homodimerization activity [GO:0042803];tubulin binding [GO:0015631]	Tubulin polymerization-promoting protein (TPPP) (EC 3.6.5.-) (25 kDa brain-specific protein) (TPPP/p25) (p25-alpha)	Tppp	FUNCTION: Regulator of microtubule dynamics that plays a key role in myelination by promoting elongation of the myelin sheath (PubMed:31522887). Acts as a microtubule nucleation factor in oligodendrocytes: specifically localizes to the postsynaptic Golgi apparatus region, also named Golgi outpost, and promotes microtubule nucleation, an important step for elongation of the myelin sheath (PubMed:3…	-	-	-	-	Q7TQD2	TPPP_MOUSE	Tppp	0.95622	-0.684006	-1.09649	0.824274	-	C(1)	+	+	-	+		+	5.39641	2.44898e-05	Q7TQD2	Q7TQD2	TPPP_MOUSE
20.6364	20.5545	20.6971	20.68	20.8346	19.7457	20.2302	19.8206	19.8812	19.809	19.5261	20.1581	19.4041	19.7906	19.8587	20.4476	20.6971	20.5638	20.7553	20.5915	-	-	-	Disco-interacting protein 2 homolog C	Dip2c	-	-	-	-	-	E9PWR4	E9PWR4_MOUSE	Dip2c	0.99145	-0.747946	-1.08069	0.837184	-	C(1)	+	+	-	+		+	6.16343	2.45902e-05	E9PWR4	E9PWR4	E9PWR4_MOUSE
16.6071	17.029	16.9795	17.0715	16.6649	17.6384	17.5724	17.3357	17.5138	17.399	17.8981	17.6122	17.5761	18.0387	18.0117	16.7571	16.6492	17.1457	16.4558	16.7722	maturation of 5.8S rRNA from tricistronic rRNA transcript (SSU-rRNA, 5.8S rRNA, LSU-rRNA) [GO:0000466];maturation of LSU-rRNA from tricistronic rRNA transcript (SSU-rRNA, 5.8S rRNA, LSU-rRNA) [GO:0000463]	fibrillar center [GO:0001650];nucleolus [GO:0005730]	-	Nucleolar pre-ribosomal-associated protein 1 (URB1 ribosome biogenesis 1 homolog)	Urb1 Kiaa0539 Npa1	-	-	-	-	-	Q571H0	NPA1P_MOUSE	Urb1	-0.763721	0.533043	1.23311	-1.00243	-	C(0)	+	+	-	+		+	6.05797	2.46914e-05	Q571H0	Q571H0	NPA1P_MOUSE
17.0067	17.3183	17.0945	16.8551	17.2318	18.1479	18.0201	18.149	18.3964	18.2356	18.6758	17.8018	18.8671	18.9627	19.0253	17.6164	17.5218	17.8466	17.1215	17.2094	rRNA processing [GO:0006364];tRNA export from nucleus [GO:0006409]	condensed nuclear chromosome [GO:0000794];CURI complex [GO:0032545];mitochondrion [GO:0005739];nucleolus [GO:0005730];nucleoplasm [GO:0005654];small-subunit processome [GO:0032040];UTP-C complex [GO:0034456]	RNA binding [GO:0003723]	Nucleolar protein 6 (Nucleolar RNA-associated protein) (Nrap)	Nol6	-	-	-	-	-	Q8R5K4	NOL6_MOUSE	Nol6	-1.12187	0.497923	1.20735	-0.583398	-	C(0)	+	+	-	+		+	5.59132	2.47934e-05	Q8R5K4	Q8R5K4	NOL6_MOUSE
23.2535	23.3239	23.4298	23.3376	23.6865	22.8191	22.2361	21.5069	21.4425	21.4476	20.5451	21.1642	19.6451	21.8802	20.8423	24.3712	23.417	22.6475	23.2405	23.1976	-	-	-	Purkinje cell protein 4-like protein 1 (PCP4-like protein 1)	Pcp4l1	-	-	-	-	-	Q6W8Q3	PC4L1_MOUSE	Pcp4l1	0.850935	-0.395853	-1.28011	0.825025	-	C(1)	+	+	-	+		+	5.11131	2.48963e-05	Q6W8Q3	Q6W8Q3	PC4L1_MOUSE
22.2621	22.4092	22.2506	22.2989	22.417	23.1426	23.0443	22.9742	23.1316	23.0559	23.0443	22.7348	23.0037	23.0476	23.0674	22.7574	22.5915	22.3672	22.3266	22.2961	innate immune response [GO:0045087];protein import into nucleus [GO:0006606]	cytosol [GO:0005829];nuclear envelope [GO:0005635];nucleoplasm [GO:0005654]	histone binding [GO:0042393];SMAD binding [GO:0046332];small GTPase binding [GO:0031267]	Importin-7 (Imp7) (Ran-binding protein 7) (RanBP7)	Ipo7 Ranbp7	FUNCTION: Functions in nuclear protein import, either by acting as autonomous nuclear transport receptor or as an adapter-like protein in association with the importin-beta subunit KPNB1. Acting autonomously is thought to serve itself as receptor for nuclear localization signals (NLS) and to promote translocation of import substrates through the nuclear pore complex (NPC) by an energy requiring, …	-	-	-	-	Q9EPL8	IPO7_MOUSE	Ipo7	-1.12735	1.05382	0.788842	-0.71531	-	C(0)	+	+	-	+		+	6.83454	2.51046e-05	Q9EPL8	Q9EPL8	IPO7_MOUSE
20.714	20.7876	20.68	20.7715	20.6453	20.0559	20.2764	20.0951	20.1079	19.8347	19.729	20.1825	19.7286	19.9065	19.8174	20.8269	20.7389	20.3645	20.6886	20.5165	angiogenesis [GO:0001525];apoptotic process [GO:0006915];bone development [GO:0060348];cartilage condensation [GO:0001502];cell morphogenesis [GO:0000902];cellular response to DNA damage stimulus [GO:0006974];cellular response to ionizing radiation [GO:0071479];cellular response to lipopolysaccharide [GO:0071222];cellular response to lipoteichoic acid [GO:0071223];cellular response to tumor necro…	cytoplasm [GO:0005737];cytosol [GO:0005829];glutamatergic synapse [GO:0098978];mitochondrion [GO:0005739];nuclear speck [GO:0016607];nucleoplasm [GO:0005654];nucleus [GO:0005634];spindle pole [GO:0000922]	ATP binding [GO:0005524];enzyme binding [GO:0019899];kinase activity [GO:0016301];MAP kinase activity [GO:0004707];mitogen-activated protein kinase p38 binding [GO:0048273];NFAT protein binding [GO:0051525];protein C-terminus binding [GO:0008022];protein kinase activity [GO:0004672];protein phosphatase binding [GO:0019903];protein serine kinase activity [GO:0106310];protein serine/threonine kinas…	Mitogen-activated protein kinase 14 (MAP kinase 14) (MAPK 14) (EC 2.7.11.24) (CRK1) (Mitogen-activated protein kinase p38 alpha) (MAP kinase p38 alpha)	Mapk14 Crk1 Csbp1 Csbp2	FUNCTION: Serine/threonine kinase which acts as an essential component of the MAP kinase signal transduction pathway. MAPK14 is one of the four p38 MAPKs which play an important role in the cascades of cellular responses evoked by extracellular stimuli such as proinflammatory cytokines or physical stress leading to direct activation of transcription factors. Accordingly, p38 MAPKs phosphorylate a…	-	-	-	-	P47811	MK14_MOUSE	Mapk14	1.02905	-0.647594	-1.17005	0.788596	-	C(1)	+	+	-	+		+	6.52096	2.52101e-05	P47811	P47811	MK14_MOUSE
17.7247	17.7544	17.7683	17.3722	17.6879	18.334	18.5207	18.7238	18.4399	18.1424	18.7886	18.3206	18.8889	18.9137	18.8456	17.6973	17.6245	18.1145	17.5649	17.8889	rRNA processing [GO:0006364]	nuclear membrane [GO:0031965];nucleolus [GO:0005730];nucleoplasm [GO:0005654];nucleus [GO:0005634];Pwp2p-containing subcomplex of 90S preribosome [GO:0034388];small-subunit processome [GO:0032040]	-	U3 small nucleolar RNA-associated protein 18 homolog (WD repeat-containing protein 50)	Utp18 Wdr50	FUNCTION: Involved in nucleolar processing of pre-18S ribosomal RNA. {ECO:0000250}.	-	-	-	-	Q5SSI6	UTP18_MOUSE	Utp18	-1.006	0.562477	1.21237	-0.76885	-	C(0)	+	+	-	+		+	6.03842	2.53165e-05	Q5SSI6	Q5SSI6	UTP18_MOUSE
21.5545	21.502	21.7512	21.6051	21.6757	22.0983	22.1976	22.3457	22.0156	22.2989	22.6518	22.2155	22.4726	22.8014	22.8461	21.8113	21.7307	21.9742	21.5685	21.6409	cellular response to glucose starvation [GO:0042149];circadian regulation of gene expression [GO:0032922];intrinsic apoptotic signaling pathway by p53 class mediator [GO:0072332];negative regulation of transcription, DNA-templated [GO:0045892];positive regulation of anoikis [GO:2000210];regulation of cell cycle [GO:0051726];respiratory electron transport chain [GO:0022904];ribosome biogenesis [GO…	cytoplasm [GO:0005737];intracellular membrane-bounded organelle [GO:0043231];NLS-dependent protein nuclear import complex [GO:0042564];nucleolus [GO:0005730];nucleus [GO:0005634]	E-box binding [GO:0070888];sequence-specific DNA binding [GO:0043565];transcription corepressor activity [GO:0003714];zinc ion binding [GO:0008270]	Myb-binding protein 1A (Myb-binding protein of 160 kDa)	Mybbp1a P160	FUNCTION: May activate or repress transcription via interactions with sequence specific DNA-binding proteins (PubMed:9447996, PubMed:11956195, PubMed:14744933). Repression may be mediated at least in part by histone deacetylase activity (HDAC activity) (PubMed:14744933). Acts as a corepressor and in concert with CRY1, represses the transcription of the core circadian clock component PER2 (PubMed:…	-	-	-	-	Q7TPV4	MBB1A_MOUSE	Mybbp1a	-1.00799	0.367853	1.34245	-0.702313	-	C(0)	+	+	-	+		+	6.3781	2.55319e-05	Q7TPV4	Q7TPV4	MBB1A_MOUSE
19.2959	17.5712	19.0886	18.794	18.5524	20.3962	20.68	21.0821	20.8802	20.9024	20.265	20.7389	20.3538	20.5638	20.8346	18.2659	18.0859	19.6507	19.3238	19.297	cellular response to glucose starvation [GO:0042149];CMP catabolic process [GO:0006248];dCMP catabolic process [GO:0006249];dTMP catabolic process [GO:0046074];dUMP catabolic process [GO:0046079];pyrimidine nucleotide metabolic process [GO:0006220];UMP catabolic process [GO:0046050];UMP salvage [GO:0044206];uridine catabolic process [GO:0006218];uridine metabolic process [GO:0046108]	cytosol [GO:0005829];nucleoplasm [GO:0005654]	deoxyuridine phosphorylase activity [GO:0047847];identical protein binding [GO:0042802];thymidine phosphorylase activity [GO:0009032];uridine phosphorylase activity [GO:0004850]	Uridine phosphorylase 1 (UPase 1) (UrdPase 1) (EC 2.4.2.3)	Upp1 Up Upp	FUNCTION: Catalyzes the reversible phosphorylytic cleavage of uridine and deoxyuridine to uracil and ribose- or deoxyribose-1-phosphate (PubMed:7744869). The produced molecules are then utilized as carbon and energy sources or in the rescue of pyrimidine bases for nucleotide synthesis. {ECO:0000269|PubMed:7744869, ECO:0000305}.	-	-	-	-	P52624	UPP1_MOUSE	Upp1	-1.01606	1.00311	0.778246	-0.765302	-	C(0)	+	+	-	+		+	5.24159	2.5641e-05	P52624	P52624	UPP1_MOUSE
30.9117	31.1604	30.7613	30.9677	31.0084	30.2193	30.4919	29.8489	30.3088	30.4134	29.84	30.2193	29.8339	29.8653	29.84	30.7373	31.1544	30.7047	30.933	30.6629	actin filament-based movement [GO:0030048];adult heart development [GO:0007512];ATP metabolic process [GO:0046034];atrial cardiac muscle tissue morphogenesis [GO:0055009];cardiac muscle cell development [GO:0055013];cardiac muscle contraction [GO:0060048];cardiac muscle hypertrophy in response to stress [GO:0014898];in utero embryonic development [GO:0001701];muscle contraction [GO:0006936];muscl…	cytoplasm [GO:0005737];mitochondrion [GO:0005739];muscle myosin complex [GO:0005859];myofibril [GO:0030016];myosin complex [GO:0016459];myosin filament [GO:0032982];sarcomere [GO:0030017];stress fiber [GO:0001725];Z disc [GO:0030018]	actin filament binding [GO:0051015];ATP binding [GO:0005524];calcium-dependent ATPase activity [GO:0030899];calmodulin binding [GO:0005516];identical protein binding [GO:0042802];microfilament motor activity [GO:0000146];protein kinase binding [GO:0019901];protein-containing complex binding [GO:0044877]	Myosin-6 (Myosin heavy chain 6) (Myosin heavy chain, cardiac muscle alpha isoform) (MyHC-alpha);Myosin-7 (Myosin heavy chain 7) (Myosin heavy chain slow isoform) (MyHC-slow) (Myosin heavy chain, cardiac muscle beta isoform) (MyHC-beta)	Myh6 Myhca;Myh7	FUNCTION: Muscle contraction.;FUNCTION: Myosins are actin-based motor molecules with ATPase activity essential for muscle contraction. Forms regular bipolar thick filaments that, together with actin thin filaments, constitute the fundamental contractile unit of skeletal and cardiac muscle. {ECO:0000250|UniProtKB:P12883}.	-	-	-	-	Q91Z83;Q02566	MYH6_MOUSE;MYH7_MOUSE	Myh6;Myh7	1.01662	-0.516535	-1.24842	0.748342	-	C(1)	+	+	-	+		+	6.20897	2.57511e-05	Q02566;Q91Z83	Q91Z83;Q02566	MYH6_MOUSE;MYH7_MOUSE
18.9436	19.2083	19.0108	18.996	19.0698	19.8794	19.8464	19.7096	20.0559	20.4067	19.3737	19.573	19.6761	19.7916	19.813	19.1442	19.1001	18.737	19.07	18.9036	muscle cell differentiation [GO:0042692]	cytoplasm [GO:0005737]	ubiquitin protein ligase activity [GO:0061630];zinc ion binding [GO:0008270]	F-box only protein 40	Fbxo40	FUNCTION: Probable substrate-recognition component of the SCF (SKP1-CUL1-F-box protein)-type E3 ubiquitin ligase complex that may function in myogenesis. {ECO:0000269|PubMed:17928169}.	-	-	-	-	P62932	FBX40_MOUSE	Fbxo40	-0.825358	1.25936	0.513511	-0.947508	-	C(2)	+	+	-	+		+	6.26727	2.58621e-05	P62932	P62932	FBX40_MOUSE
16.6035	17.4309	16.7969	17.3217	16.9689	18.3523	18.3319	18.341	18.3378	19.1032	18.2309	17.9431	18.097	18.6105	18.6363	17.332	16.9831	17.6081	17.2093	16.6812	lipid transport [GO:0006869]	endoplasmic reticulum [GO:0005783];endoplasmic reticulum membrane [GO:0005789];integral component of membrane [GO:0016021];nuclear membrane [GO:0031965]	lipid binding [GO:0008289]	Testis-expressed protein 2	Tex2 Kiaa1738	FUNCTION: During endoplasmic reticulum (ER) stress or when cellular ceramide levels increase, may induce contacts between the ER and medial-Golgi complex to facilitate non-vesicular transport of ceramides from the ER to the Golgi complex where they are converted to complex sphingolipids, preventing toxic ceramide accumulation. {ECO:0000250|UniProtKB:Q8IWB9}.	-	-	-	-	Q6ZPJ0	TEX2_MOUSE	Tex2	-0.996954	1.03241	0.770346	-0.805797	-	C(0)	+	+	-	+		+	5.58127	2.5974e-05	Q6ZPJ0	Q6ZPJ0	TEX2_MOUSE
27.4234	27.4473	27.3745	27.4394	27.1984	26.9316	26.965	26.5433	27.0084	26.9539	26.7517	26.673	26.4908	26.7129	26.7895	27.7453	27.9146	27.4862	27.5165	27.391	apoptotic mitochondrial changes [GO:0008637];autophagosome assembly [GO:0000045];autophagosome membrane docking [GO:0016240];calcium ion import [GO:0070509];calcium ion import into sarcoplasmic reticulum [GO:1990036];calcium ion transmembrane transport [GO:0070588];calcium ion transport [GO:0006816];calcium ion transport from cytosol to endoplasmic reticulum [GO:1903515];cardiac muscle hypertroph…	apical ectoplasmic specialization [GO:0061831];calcium ion-transporting ATPase complex [GO:0090534];endoplasmic reticulum [GO:0005783];endoplasmic reticulum membrane [GO:0005789];endoplasmic reticulum-Golgi intermediate compartment [GO:0005793];extrinsic component of cytoplasmic side of plasma membrane [GO:0031234];H zone [GO:0031673];I band [GO:0031674];integral component of membrane [GO:0016021…	ATP binding [GO:0005524];calcium ion binding [GO:0005509];calcium-dependent ATPase activity [GO:0030899];enzyme binding [GO:0019899];lutropin-choriogonadotropic hormone receptor binding [GO:0031775];nucleotide-sugar transmembrane transporter activity [GO:0005338];protein C-terminus binding [GO:0008022];protein homodimerization activity [GO:0042803];P-type calcium transporter activity [GO:0005388]…	Sarcoplasmic/endoplasmic reticulum calcium ATPase 1 (SERCA1) (SR Ca(2+)-ATPase 1) (EC 7.2.2.10) (Calcium pump 1) (Calcium-transporting ATPase sarcoplasmic reticulum type, fast twitch skeletal muscle isoform) (Endoplasmic reticulum class 1/2 Ca(2+) ATPase);Sarcoplasmic/endoplasmic reticulum calcium ATPase 2 (SERCA2) (SR Ca(2+)-ATPase 2) (EC 7.2.2.10) (Calcium pump 2) (Calcium-transporting ATPase s…	Atp2a1;Atp2a2	FUNCTION: [Isoform 2]: Involved in the regulation of the contraction/relaxation cycle (PubMed:23395171). Acts as a regulator of TNFSF11-mediated Ca(2+) signaling pathways via its interaction with TMEM64 which is critical for the TNFSF11-induced CREB1 activation and mitochondrial ROS generation necessary for proper osteoclast generation (PubMed:23395171). Association between TMEM64 and SERCA2 in t…	-	-	-	-	Q8R429;O55143	AT2A1_MOUSE;AT2A2_MOUSE	Atp2a1;Atp2a2	0.597721	-0.644359	-1.13718	1.18381	-	C(1)	+	+	-	+		+	6.50687	2.6087e-05	O55143;Q8R429	Q8R429;O55143	AT2A1_MOUSE;AT2A2_MOUSE
21.1015	20.9171	21.1886	21.1015	21.0886	22.0854	21.7995	21.7594	22.3884	22.2273	22.1395	21.5777	22.1301	21.7675	22.1825	21.0088	20.7056	21.3321	21.0691	21.0359	cell population proliferation [GO:0008283];cellular response to DNA damage stimulus [GO:0006974];cellular response to UV [GO:0034644];DNA damage checkpoint signaling [GO:0000077];DNA repair [GO:0006281];intrinsic apoptotic signaling pathway in response to DNA damage by p53 class mediator [GO:0042771];protein deubiquitination [GO:0016579];Ras protein signal transduction [GO:0007265];regulation of …	cytosol [GO:0005829];nuclear body [GO:0016604];nucleoplasm [GO:0005654];nucleus [GO:0005634];protein-containing complex [GO:0032991]	cysteine-type endopeptidase activity [GO:0004197];thiol-dependent deubiquitinase [GO:0004843]	Ubiquitin carboxyl-terminal hydrolase 28 (EC 3.4.19.12) (Deubiquitinating enzyme 28) (Ubiquitin thioesterase 28) (Ubiquitin-specific-processing protease 28)	Usp28 Kiaa1515	FUNCTION: Deubiquitinase involved in DNA damage response checkpoint and MYC proto-oncogene stability. Involved in DNA damage induced apoptosis by specifically deubiquitinating proteins of the DNA damage pathway such as CLSPN. Also involved in G2 DNA damage checkpoint, by deubiquitinating CLSPN, and preventing its degradation by the anaphase promoting complex/cyclosome (APC/C). In contrast, it doe…	-	-	-	-	Q5I043	UBP28_MOUSE	Usp28	-0.869738	1.00642	0.827895	-0.964574	-	C(0)	+	+	-	+		+	6.01461	2.62009e-05	Q5I043	Q5I043	UBP28_MOUSE
19.4872	19.4863	19.279	19.0215	19.4248	19.8217	19.8966	19.7839	20.1206	20.2419	20.8346	20.343	20.5638	20.8346	20.8576	19.8009	19.9316	19.0507	19.5482	19.598	sphingolipid metabolic process [GO:0006665];unsaturated fatty acid biosynthetic process [GO:0006636]	endoplasmic reticulum membrane [GO:0005789];integral component of membrane [GO:0016021]	oxidoreductase activity [GO:0016491]	Fatty acid desaturase 3 (EC 1.14.19.-) (Delta(13) fatty acid desaturase) (Delta(13) desaturase)	Fads3 MNCb-0629	FUNCTION: Mammals have different sphingoid bases that differ in their length and/or pattern of desaturation and hydroxyl groups. The predominant sphingoid base in mammalian ceramides is sphing-4-enine (sphingosine or SPH) which has a trans desaturation at carbon 4. FADS3 is a ceramide desaturase that introduces a cis double bond between carbon 14 and carbon 15 of the SPH-containing ceramides, pro…	-	-	-	-	Q9JJE7	FADS3_MOUSE	Fads3	-1.00306	0.138077	1.42447	-0.559492	-	C(3)	+	+	-	+		+	5.91642	2.63158e-05	Q9JJE7	Q9JJE7	FADS3_MOUSE
18.2503	18.6304	18.3537	18.5579	18.3477	17.499	17.74	17.0058	17.3484	17.0753	15.9694	17.0324	15.0109	16.6305	16.5038	18.3056	18.7227	17.9503	18.5253	17.7673	-	integral component of membrane [GO:0016021]	-	Single-pass membrane and coiled-coil domain-containing protein 1 (Single-pass membrane protein with coiled-coil domains 1)	Smco1	-	-	-	-	-	Q8CEZ1	SMCO1_MOUSE	Smco1	0.893608	-0.234712	-1.37334	0.714446	-	C(1)	+	+	-	+		+	5.33264	2.64317e-05	Q8CEZ1	Q8CEZ1	SMCO1_MOUSE
19.3163	19.3339	19.4543	19.2992	19.3386	19.836	20.0156	19.8701	19.8565	20.0821	20.0691	19.7878	19.8381	20.0821	20.0691	19.5913	19.431	19.3448	19.3118	19.3192	brain development [GO:0007420];cell differentiation [GO:0030154];spermatogenesis [GO:0007283]	cytoplasm [GO:0005737];mitochondrion [GO:0005739];spindle [GO:0005819]	ATP binding [GO:0005524];ATP hydrolysis activity [GO:0140603]	ATPase family protein 2 homolog (EC 3.6.4.10) (Spermatogenesis-associated factor protein) (Spermatogenesis-associated protein 5)	Spata5 Spaf	FUNCTION: ATP-dependent chaperone which uses the energy provided by ATP hydrolysis to generate mechanical force to disassemble protein complexes (By similarity). May be involved in morphological and functional mitochondrial transformations during spermatogenesis (PubMed:10734318). {ECO:0000250|UniProtKB:P32794, ECO:0000269|PubMed:10734318}.	-	-	-	-	Q3UMC0	SPAT5_MOUSE	Spata5	-1.0256	0.881275	1.00276	-0.858435	-	C(0)	+	+	-	+		+	7.25448	2.65487e-05	Q3UMC0	Q3UMC0	SPAT5_MOUSE
18.8378	18.6234	18.7551	18.2638	18.5813	19.6821	19.1855	19.1393	19.8721	19.9882	19.9601	19.8858	19.9459	19.9742	19.9742	19.0662	18.628	19.1183	18.6852	19.1174	activation of MAPK activity [GO:0000187];activation of MAPKKK activity [GO:0000185];adenylate cyclase-activating G protein-coupled receptor signaling pathway [GO:0007189];adenylate cyclase-inhibiting G protein-coupled receptor signaling pathway [GO:0007193];adult locomotory behavior [GO:0008344];amyloid fibril formation [GO:1990000];antibacterial humoral response [GO:0019731];antifungal humoral r…	amyloid-beta complex [GO:0106003];apical part of cell [GO:0045177];astrocyte projection [GO:0097449];axon [GO:0030424];cell surface [GO:0009986];cell-cell junction [GO:0005911];ciliary rootlet [GO:0035253];clathrin-coated pit [GO:0005905];COPII-coated ER to Golgi transport vesicle [GO:0030134];cytoplasm [GO:0005737];cytoplasmic vesicle [GO:0031410];dendritic shaft [GO:0043198];dendritic spine [GO…	acetylcholine receptor binding [GO:0033130];apolipoprotein binding [GO:0034185];chaperone binding [GO:0051087];chemoattractant activity [GO:0042056];chromatin binding [GO:0003682];enzyme binding [GO:0019899];ephrin receptor binding [GO:0046875];frizzled binding [GO:0005109];G protein-coupled receptor binding [GO:0001664];growth factor receptor binding [GO:0070851];heparan sulfate proteoglycan bin…	Amyloid-beta precursor protein (ABPP) (APP) (Alzheimer disease amyloid A4 protein homolog) (Alzheimer disease amyloid protein) (Amyloid precursor protein) (Amyloid-beta (A4) precursor protein) (Amyloid-beta A4 protein) (Amyloidogenic glycoprotein) (AG) [Cleaved into: N-APP;Amyloid-beta protein 40 (Abeta40) (Beta-APP40);Amyloid-beta protein 42 (Abeta42) (Beta-APP42);C31];C80;C83 (Alpha-secretase C…	App A4 AD1	FUNCTION: Amyloid-beta peptides are lipophilic metal chelators with metal-reducing activity. Binds transient metals such as copper, zinc and iron. Rat and mouse amyloid-beta peptides bind only weakly transient metals and have little reducing activity due to substitutions of transient metal chelating residues. Amyloid-beta protein 42 may activate mononuclear phagocytes in the brain and elicit infl…	-	-	-	-	P12023	A4_MOUSE	App	-1.13703	0.539368	1.19272	-0.595058	-	C(0)	+	+	-	+		+	5.87923	2.67857e-05	P12023	P12023	A4_MOUSE
15.2323	15.331	15.7545	15.1723	15.4859	16.9844	16.8403	17.5263	16.7808	16.7048	17.6087	16.5036	17.2756	17.8752	17.9451	16.1359	15.4508	16.6092	15.4128	15.73	convergent extension involved in axis elongation [GO:0060028];convergent extension involved in neural plate elongation [GO:0022007];embryonic placenta morphogenesis [GO:0060669];in utero embryonic development [GO:0001701];negative regulation of transcription by RNA polymerase II [GO:0000122];negative regulation of transcription, DNA-templated [GO:0045892];regulation of cell communication [GO:0010…	nucleus [GO:0005634]	DNA-binding transcription factor activity, RNA polymerase II-specific [GO:0000981];metal ion binding [GO:0046872];RNA polymerase II cis-regulatory region sequence-specific DNA binding [GO:0000978];transcription cis-regulatory region binding [GO:0000976];transcription corepressor binding [GO:0001222]	Zinc finger protein 568	Znf568 chato Zfp568	FUNCTION: Has transcriptional repression activity, partially through the recruitment of the corepressor TRIM28 but has also repression activity independently of this interaction (PubMed:22110054, PubMed:27658112). Essential during embryonic development, where it acts as direct repressor of IGF2-P0, placental-specific transcript of IGF2, in early development and regulates convergent extension move…	-	-	-	-	E9PYI1	ZN568_MOUSE	Znf568	-1.12464	0.604058	1.12562	-0.605037	-	C(0)	+	+	-	+		+	5.39108	2.69058e-05	E9PYI1	E9PYI1	ZN568_MOUSE
17.3507	17.1497	17.0468	17.6453	17.0568	18.6885	18.1519	18.7973	19.0173	19.2213	18.907	18.8409	18.8645	18.7728	18.8955	17.5853	17.033	18.0518	17.6274	16.3915	Golgi to vacuole transport [GO:0006896];intracellular protein transport [GO:0006886];receptor-mediated endocytosis [GO:0006898];vesicle-mediated transport [GO:0016192]	AP-1 adaptor complex [GO:0030121];endosome membrane [GO:0010008];Golgi membrane [GO:0000139];Golgi-associated vesicle [GO:0005798];membrane [GO:0016020];trans-Golgi network [GO:0005802];transport vesicle [GO:0030133]	cargo adaptor activity [GO:0140312];clathrin adaptor activity [GO:0035615]	AP-1 complex subunit gamma-like 2 (Gamma2-adaptin) (G2ad)	Ap1g2	FUNCTION: May function in protein sorting in late endosomes or multivesucular bodies (MVBs). Involved in MVB-assisted maturation of hepatitis B virus (HBV). {ECO:0000250|UniProtKB:O75843}.	-	-	-	-	O88512	AP1G2_MOUSE	Ap1g2	-0.955919	0.855672	0.951727	-0.85148	-	C(0)	+	+	-	+		+	5.45674	2.7027e-05	O88512	O88512	AP1G2_MOUSE
18.9484	18.7829	19.1886	18.7834	19.1394	19.5799	19.6254	20.0559	19.7864	20.343	20.0821	19.8738	20.1079	19.81	19.9316	19.0673	19.0347	19.2885	19.1398	19.1293	box H/ACA RNA 3'-end processing [GO:0000495];miRNA catabolic process [GO:0010587];ncRNA deadenylation [GO:0110008];nuclear-transcribed mRNA catabolic process, nonsense-mediated decay [GO:0000184];nuclear-transcribed mRNA poly(A) tail shortening [GO:0000289];polyadenylation-dependent snoRNA 3'-end processing [GO:0071051];positive regulation of telomerase activity [GO:0051973];positive regulation o…	cytoplasm [GO:0005737];nuclear speck [GO:0016607];nucleolus [GO:0005730]	3'-5'-exoribonuclease activity [GO:0000175];cation binding [GO:0043169];metal ion binding [GO:0046872];poly(A)-specific ribonuclease activity [GO:0004535];protein kinase binding [GO:0019901];RNA binding [GO:0003723]	Poly(A)-specific ribonuclease PARN (EC 3.1.13.4) (Polyadenylate-specific ribonuclease)	Parn	FUNCTION: 3'-exoribonuclease that has a preference for poly(A) tails of mRNAs, thereby efficiently degrading poly(A) tails. Exonucleolytic degradation of the poly(A) tail is often the first step in the decay of eukaryotic mRNAs and is also used to silence certain maternal mRNAs translationally during oocyte maturation and early embryonic development. Interacts with both the 3'-end poly(A) tail an…	-	-	-	-	Q8VDG3	PARN_MOUSE	Parn	-1.08568	0.826712	1.00114	-0.742171	-	C(0)	+	+	-	+		+	6.18732	2.71493e-05	Q8VDG3	Q8VDG3	PARN_MOUSE
18.6669	18.0075	18.4644	18.1116	18.3547	19.4824	19.319	19.4965	20.0821	19.4134	19.0526	19.0209	19.4891	19.2442	19.242	18.5035	18.7533	18.651	18.6179	18.7496	autophagosome maturation [GO:0097352];autophagy [GO:0006914]	autophagosome membrane [GO:0000421];cytoplasmic vesicle [GO:0031410];integral component of membrane [GO:0016021];intracellular membrane-bounded organelle [GO:0043231];lysosomal membrane [GO:0005765];nucleoplasm [GO:0005654]	phosphatidylinositol-3-phosphate binding [GO:0032266]	Tectonin beta-propeller repeat-containing protein 1	Tecpr1 Kiaa1358	FUNCTION: Tethering factor involved in autophagy. Involved in autophagosome maturation by promoting the autophagosome fusion with lysosomes: acts by associating with both the ATG5-ATG12 conjugate and phosphatidylinositol-3-phosphate (PtdIns(3)P) present at the surface of autophagosomes. Also involved in selective autophagy against bacterial pathogens, by being required for phagophore/preautophago…	-	-	-	-	Q80VP0	TCPR1_MOUSE	Tecpr1	-1.18069	1.19497	0.525228	-0.539509	-	C(2)	+	+	-	+		+	6.03592	2.72727e-05	Q80VP0	Q80VP0	TCPR1_MOUSE
20.6096	21.4825	20.4874	20.7307	20.85	18.8687	19.807	19.1388	19.8216	19.4743	18.4518	18.8222	18.3281	19.2418	18.8884	21.3156	21.391	19.8783	20.5915	20.1457	ribosomal large subunit assembly [GO:0000027];translation [GO:0006412]	cytosolic large ribosomal subunit [GO:0022625]	RNA binding [GO:0003723];structural constituent of ribosome [GO:0003735]	Ribosomal protein L3-like	Rpl3l	-	-	-	-	-	E9PWZ3	E9PWZ3_MOUSE	Rpl3l	0.946289	-0.510628	-1.20875	0.773087	-	C(1)	+	+	-	+		+	5.17537	3.11284e-05	E9PWZ3	E9PWZ3	E9PWZ3_MOUSE
17.6609	17.8726	17.5176	17.5867	17.7771	16.7451	16.9263	16.3483	17.022	16.1892	15.6764	16.9012	15.6886	16.4752	15.7726	17.5026	17.7106	17.4336	17.646	17.3593	liver regeneration [GO:0097421];negative regulation of membrane protein ectodomain proteolysis [GO:0051045];negative regulation of mitotic cell cycle [GO:0045930];protein dephosphorylation [GO:0006470];regulation of membrane depolarization during action potential [GO:0098902];regulation of sodium ion transmembrane transporter activity [GO:2000649]	cytoplasm [GO:0005737];cytoplasmic side of plasma membrane [GO:0009898];cytoskeleton [GO:0005856]	ATPase binding [GO:0051117];cytoskeletal protein binding [GO:0008092];phosphotyrosine residue binding [GO:0001784];protein tyrosine phosphatase activity [GO:0004725];sodium channel regulator activity [GO:0017080]	Tyrosine-protein phosphatase non-receptor type 3 (EC 3.1.3.48)	Ptpn3	FUNCTION: May act at junctions between the membrane and the cytoskeleton. {ECO:0000250}.	-	-	-	-	A2ALK8	PTN3_MOUSE	Ptpn3	0.963842	-0.479446	-1.23586	0.751469	-	C(1)	+	+	-	+		+	5.33629	3.663e-05	A2ALK8	A2ALK8	PTN3_MOUSE
17.3775	17.1644	17.3905	17.1151	16.8896	17.9822	17.7314	17.5265	18.6784	18.0331	17.8072	18.7567	18.0804	17.919	18.3396	16.7876	16.6631	16.6966	16.2864	16.8438	arginyl-tRNA aminoacylation [GO:0006420];tRNA C3-cytosine methylation [GO:0106217]	-	arginine-tRNA ligase activity [GO:0004814];ATP binding [GO:0005524];tRNA binding [GO:0000049]	DALR anticodon-binding domain-containing protein 3	Dalrd3	FUNCTION: Involved in tRNA methylation. Facilitates the recognition and targeting of tRNA(Arg)(CCU) and tRNA(Arg)(UCU) substrates for N(3)-methylcytidine modification by METTL2. {ECO:0000250|UniProtKB:Q5D0E6}.	-	-	-	-	Q6PJN8	DALD3_MOUSE	Dalrd3	-0.464268	0.715224	0.994723	-1.24568	-	C(0)	+	+	-	+		+	5.41673	3.7037e-05	Q6PJN8	Q6PJN8	DALD3_MOUSE
18.3068	18.4261	18.179	18.4121	18.7492	19.2134	19.1021	19.4347	18.8635	18.9221	19.5671	19.0716	19.6181	19.5912	19.6234	18.4774	18.3822	18.8184	18.3408	18.4085	regulation of axon extension [GO:0030516];retina homeostasis [GO:0001895];rRNA processing [GO:0006364]	nucleolus [GO:0005730];Pwp2p-containing subcomplex of 90S preribosome [GO:0034388];small-subunit processome [GO:0032040]	-	WD repeat domain 36	Wdr36	-	-	-	-	-	Q3TAQ9	Q3TAQ9_MOUSE	Wdr36	-0.943384	0.474564	1.2672	-0.798379	-	C(0)	+	+	-	+		+	5.86818	3.73134e-05	Q3TAQ9	Q3TAQ9	Q3TAQ9_MOUSE
18.9079	19.2001	19.5793	18.9863	19.0274	20.7955	20.1704	20.5451	20.7796	20.6886	21.1765	20.9459	20.1704	21.4923	21.5165	19.6329	19.4211	20.4576	19.3552	20.002	axon extension [GO:0048675];axonogenesis [GO:0007409];cellular process [GO:0009987];cellular response to growth factor stimulus [GO:0071363];cellular response to peptide hormone stimulus [GO:0071375];dendrite development [GO:0016358];developmental maturation [GO:0021700];establishment of monopolar cell polarity [GO:0061162];induction of synaptic plasticity by chemical substance [GO:0051915];micro…	apical dendrite [GO:0097440];axon [GO:0030424];basal dendrite [GO:0097441];cytoskeleton [GO:0005856];cytosol [GO:0005829];dendrite [GO:0030425];dendritic spine [GO:0043197];growth cone [GO:0030426];hippocampal mossy fiber [GO:0097457];microtubule [GO:0005874];microtubule associated complex [GO:0005875];neuronal cell body [GO:0043025];perikaryon [GO:0043204];perinuclear region of cytoplasm [GO:004…	actin binding [GO:0003779];cytoskeletal regulatory protein binding [GO:0005519];microtubule binding [GO:0008017];phospholipid binding [GO:0005543];protein-containing complex binding [GO:0044877]	MAP1 light chain LC1];Microtubule-associated protein 1B (MAP-1B) (MAP1(X)) (MAP1.2) [Cleaved into: MAP1B heavy chain	Map1b Mtap1b Mtap5	FUNCTION: Phosphorylated MAP1B may play a role in the cytoskeletal changes that accompany neurite extension. Possibly MAP1B binds to at least two tubulin subunits in the polymer, and this bridging of subunits might be involved in nucleating microtubule polymerization and in stabilizing microtubules. Acts as a positive cofactor in DAPK1-mediated autophagic vesicle formation and membrane blebbing (…	-	-	-	-	P14873	MAP1B_MOUSE	Map1b	-1.21786	0.550785	1.11514	-0.448067	-	C(0)	+	+	-	+		+	5.24561	3.74532e-05	P14873	P14873	MAP1B_MOUSE
24.1095	23.9672	23.8764	23.8858	23.9225	23.1238	23.4923	23.1901	23.2821	23.391	23.0002	23.391	23.1222	23.1441	23.0723	24.1253	23.9316	23.5285	23.9584	23.8764	-	-	SH3 domain binding [GO:0017124]	SH3 domain-binding glutamic acid-rich protein (SH3BGR protein)	Sh3bgr	-	-	-	-	-	Q9WUZ7	SH3BG_MOUSE	Sh3bgr	1.00462	-0.718337	-1.11179	0.825507	-	C(1)	+	+	-	+		+	6.35365	3.7594e-05	Q9WUZ7	Q9WUZ7	SH3BG_MOUSE
21.4626	22.0983	21.6929	21.6006	21.5731	20.7553	20.9812	20.2877	21.1886	20.6453	20.5638	20.6714	20.2535	20.6276	20.6096	21.8689	21.823	21.2877	21.6497	21.5165	calcium ion transmembrane transport [GO:0070588];calcium ion transmembrane transport via high voltage-gated calcium channel [GO:0061577];calcium ion transport [GO:0006816];calcium ion transport into cytosol [GO:0060402];cardiac muscle cell action potential involved in contraction [GO:0086002];cellular response to amyloid-beta [GO:1904646];membrane depolarization during bundle of His cell action p…	anchored component of postsynaptic membrane [GO:0099025];anchored component of presynaptic active zone membrane [GO:0099029];glutamatergic synapse [GO:0098978];L-type voltage-gated calcium channel complex [GO:1990454];plasma membrane [GO:0005886];sarcoplasmic reticulum [GO:0016529];T-tubule [GO:0030315];voltage-gated calcium channel complex [GO:0005891]	metal ion binding [GO:0046872];voltage-gated calcium channel activity [GO:0005245];voltage-gated calcium channel activity involved in bundle of His cell action potential [GO:0086057]	Voltage-dependent calcium channel subunit alpha-2/delta-1 (Voltage-gated calcium channel subunit alpha-2/delta-1) [Cleaved into: Voltage-dependent calcium channel subunit alpha-2-1;Voltage-dependent calcium channel subunit alpha-2/delta-2 (Protein ducky) (Voltage-gated calcium channel subunit alpha-2/delta-2) [Cleaved into: Voltage-dependent calcium channel subunit alpha-2-2;Voltage-dependent cal…	Cacna2d1 Cacna2;Cacna2d2 Kiaa0558	FUNCTION: The alpha-2/delta subunit of voltage-dependent calcium channels regulates calcium current density and activation/inactivation kinetics of the calcium channel. Acts as a regulatory subunit for P/Q-type calcium channel (CACNA1A), N-type (CACNA1B), L-type (CACNA1C OR CACNA1D) and possibly T-type (CACNA1G). {ECO:0000269|PubMed:15331424}.;FUNCTION: The alpha-2/delta subunit of voltage-depend…	-	-	-	-	Q6PHS9;O08532	CA2D1_MOUSE;CA2D2_MOUSE	Cacna2d1;Cacna2d2	0.94991	-0.695363	-1.10303	0.84848	-	C(1)	+	+	-	+		+	5.68084	3.77358e-05	O08532;Q6PHS9	Q6PHS9;O08532	CA2D1_MOUSE;CA2D2_MOUSE
16.6915	16.2235	16.498	16.2842	16.3595	17.7727	17.3877	17.6469	17.7037	17.834	17.7369	17.2617	18.9461	18.2449	18.3219	16.8698	17.1456	16.7048	16.8053	16.6386	cellular response to leukemia inhibitory factor [GO:1990830];glucosamine metabolic process [GO:0006041];N-acetylglucosamine metabolic process [GO:0006044];UDP-N-acetylglucosamine biosynthetic process [GO:0006048]	endoplasmic reticulum [GO:0005783];endoplasmic reticulum-Golgi intermediate compartment [GO:0005793];endosome membrane [GO:0010008];Golgi apparatus [GO:0005794];Golgi membrane [GO:0000139];late endosome [GO:0005770]	glucosamine 6-phosphate N-acetyltransferase activity [GO:0004343];identical protein binding [GO:0042802];monosaccharide binding [GO:0048029];N-acetyltransferase activity [GO:0008080]	Glucosamine 6-phosphate N-acetyltransferase (EC 2.3.1.4) (Phosphoglucosamine acetylase) (Phosphoglucosamine transacetylase) (Protein EMeg32)	Gnpnat1 Gna1	-	-	-	-	-	Q9JK38	GNA1_MOUSE	Gnpnat1	-1.13968	0.561552	1.14768	-0.569546	-	C(0)	+	+	-	+		+	5.35849	3.80228e-05	Q9JK38	Q9JK38	GNA1_MOUSE
20.4476	20.0821	20.2419	20.2419	20.1825	20.5261	20.6006	20.6364	20.4775	20.6628	20.8651	20.7223	20.8423	20.7955	20.9316	20.0559	20.1206	20.1825	20.2764	20.2989	activation of GTPase activity [GO:0090630];cellular response to peptide hormone stimulus [GO:0071375];cellular response to vasopressin [GO:1904117];negative regulation of protein export from nucleus [GO:0046826];response to axon injury [GO:0048678];signal transduction [GO:0007165]	aggresome [GO:0016235];axon cytoplasm [GO:1904115];cytoplasm [GO:0005737];cytoplasmic periphery of the nuclear pore complex [GO:1990723];cytosol [GO:0005829];dendrite [GO:0030425];intracellular membrane-bounded organelle [GO:0043231];kinetochore [GO:0000776];mitotic spindle [GO:0072686];nuclear envelope [GO:0005635];nuclear membrane [GO:0031965];nuclear pore [GO:0005643];nuclear pore cytoplasmic …	GTPase activator activity [GO:0005096];RNA binding [GO:0003723];small GTPase binding [GO:0031267];ubiquitin protein ligase binding [GO:0031625]	Ran GTPase-activating protein 1 (RanGAP1)	Rangap1 Fug1	FUNCTION: GTPase activator for RAN. Converts cytoplasmic GTP-bound RAN to GDP-bound RAN, which is essential for RAN-mediated nuclear import and export (PubMed:18305100). Mediates dissociation of cargo from nuclear export complexes containing XPO1, RAN and RANBP2 after nuclear export (By similarity). Required for postimplantation embryonic development (PubMed:8314081). {ECO:0000250|UniProtKB:P4606…	-	-	-	-	P46061	RAGP1_MOUSE	Rangap1	-0.793746	0.436474	1.33958	-0.982306	-	C(0)	+	+	-	+		+	7.32769	3.83142e-05	P46061	P46061	RAGP1_MOUSE
19.6793	19.427	19.4245	19.4239	19.3228	20.3321	20.2302	20.3962	20.6628	21.0359	20.343	21.1765	20.4476	20.2989	20.4775	18.9241	19.4664	19.4629	19.4981	19.6379	lipid catabolic process [GO:0016042];lipid homeostasis [GO:0055088];N-acylethanolamine metabolic process [GO:0070291];N-acylphosphatidylethanolamine metabolic process [GO:0070292];phosphatidic acid biosynthetic process [GO:0006654]	lipid droplet [GO:0005811];mitochondrion [GO:0005739]	carboxylic ester hydrolase activity [GO:0052689];lysophosphatidic acid acyltransferase activity [GO:0042171];lysophospholipase activity [GO:0004622]	(Lyso)-N-acylphosphatidylethanolamine lipase (EC 3.1.1.-) (Alpha/beta hydrolase domain-containing protein 4) (Abhydrolase domain-containing protein 4) (Alpha/beta-hydrolase 4)	Abhd4	FUNCTION: Lysophospholipase selective for N-acyl phosphatidylethanolamine (NAPE). Contributes to the biosynthesis of N-acyl ethanolamines, including the endocannabinoid anandamide by hydrolyzing the sn-1 and sn-2 acyl chains from N-acyl phosphatidylethanolamine (NAPE) generating glycerophospho-N-acyl ethanolamine (GP-NAE), an intermediate for N-acyl ethanolamine biosynthesis (PubMed:16818490, Pub…	-	-	-	-	Q8VD66	ABHD4_MOUSE	Abhd4	-0.861263	0.894187	0.922348	-0.955272	-	C(0)	+	+	-	+		+	5.59161	3.84615e-05	Q8VD66	Q8VD66	ABHD4_MOUSE
19.3001	19.3697	19.2668	19.3414	19.2892	19.8417	19.7209	20.0559	19.9882	19.9459	19.8405	19.7035	20.0691	19.8824	20.0691	19.4754	19.3909	19.4393	19.2441	19.2996	protein import into nucleus [GO:0006606];ribosomal protein import into nucleus [GO:0006610]	cytosol [GO:0005829];nuclear envelope [GO:0005635];nucleoplasm [GO:0005654]	nuclear import signal receptor activity [GO:0061608];small GTPase binding [GO:0031267]	Importin-11 (Imp11) (Ran-binding protein 11) (RanBP11)	Ipo11 Ranbp11	FUNCTION: Functions in nuclear protein import as nuclear transport receptor. Serves as receptor for nuclear localization signals (NLS) in cargo substrates. Is thought to mediate docking of the importin/substrate complex to the nuclear pore complex (NPC) through binding to nucleoporin and the complex is subsequently translocated through the pore by an energy requiring, Ran-dependent mechanism. At …	-	-	-	-	Q8K2V6	IPO11_MOUSE	Ipo11	-1.03138	0.934547	0.942449	-0.845614	-	C(0)	+	+	-	+		+	7.01728	3.861e-05	Q8K2V6	Q8K2V6	IPO11_MOUSE
19.3716	19.5192	19.5188	19.9601	19.86	18.3242	18.0685	18.0759	18.4758	18.0555	17.405	18.3032	16.8528	17.9854	18.4344	19.3361	18.7629	19.6225	18.9813	19.4537	female pregnancy [GO:0007565];neuron differentiation [GO:0030182];peptide hormone processing [GO:0016486];regulation of blood pressure [GO:0008217];regulation of renal sodium excretion [GO:0035813];regulation of systemic arterial blood pressure by atrial natriuretic peptide [GO:0003050]	actin cytoskeleton [GO:0015629];cell surface [GO:0009986];cytoplasmic vesicle [GO:0031410];extracellular region [GO:0005576];integral component of plasma membrane [GO:0005887];nuclear body [GO:0016604];plasma membrane [GO:0005886]	endopeptidase activity [GO:0004175];scavenger receptor activity [GO:0005044];serine-type endopeptidase activity [GO:0004252]	Atrial natriuretic peptide-converting enzyme (EC 3.4.21.-) (Corin) (Low density lipoprotein receptor-related protein 4) (Pro-ANP-converting enzyme) [Cleaved into: Atrial natriuretic peptide-converting enzyme, N-terminal propeptide;Atrial natriuretic peptide-converting enzyme, 180 kDa soluble fragment];Atrial natriuretic peptide-converting enzyme, activated protease fragment	Corin Crn Lrp4	FUNCTION: Serine-type endopeptidase involved in atrial natriuretic peptide (NPPA) processing (PubMed:11884416, PubMed:15637153). Converts through proteolytic cleavage the non-functional propeptide NPPA into the active hormone, thereby regulating blood pressure in heart and promoting natriuresis, diuresis and vasodilation (PubMed:11884416, PubMed:15637153, PubMed:22418978). Proteolytic cleavage of…	-	-	-	-	Q9Z319	CORIN_MOUSE	Corin	1.11471	-0.622932	-1.10821	0.616431	-	C(1)	+	+	-	+		+	5.281	3.87597e-05	Q9Z319	Q9Z319	CORIN_MOUSE
17.4836	17.1042	17.2512	17.2213	16.6743	17.7659	17.3465	17.6689	17.7008	17.3519	18.0778	17.9926	18.074	18.1044	18.186	16.6918	16.944	17.1846	16.7464	17.1614	autophagosome assembly [GO:0000045];autophagy [GO:0006914];autophagy of mitochondrion [GO:0000422];autophagy of nucleus [GO:0044804];cellular response to starvation [GO:0009267];protein lipidation [GO:0006497];protein localization to phagophore assembly site [GO:0034497]	cytosol [GO:0005829];extrinsic component of membrane [GO:0019898];phagophore assembly site [GO:0000407];phagophore assembly site membrane [GO:0034045]	phosphatidylinositol phosphate binding [GO:1901981];phosphatidylinositol-3,5-bisphosphate binding [GO:0080025];phosphatidylinositol-3-phosphate binding [GO:0032266];protein kinase binding [GO:0019901]	WD repeat domain phosphoinositide-interacting protein 4 (WIPI-4) (WD repeat domain X-linked 1) (WD repeat-containing protein 45)	Wdr45 DXImx38e Wdrx1 Wipi4	FUNCTION: Component of the autophagy machinery that controls the major intracellular degradation process by which cytoplasmic materials are packaged into autophagosomes and delivered to lysosomes for degradation. Binds phosphatidylinositol 3-phosphate (PtdIns3P). Activated by the STK11/AMPK signaling pathway upon starvation, WDR45 is involved in autophagosome assembly downstream of WIPI2, regulat…	-	-	-	-	Q91VM3	WIPI4_MOUSE	Wdr45	-0.60602	0.272443	1.36071	-1.02713	-	C(0)	-	+	-	+		+	5.81305	4.25532e-05	Q91VM3	Q91VM3	WIPI4_MOUSE
27.9977	27.9031	28.0609	27.8564	27.9539	27.189	27.5165	26.976	27.3578	27.6798	27.0609	27.2891	26.9088	26.8623	26.9203	27.8385	28.0453	27.7064	27.9088	27.7389	cellular potassium ion homeostasis [GO:0030007];cellular response to mechanical stimulus [GO:0071260];cellular response to steroid hormone stimulus [GO:0071383];cellular sodium ion homeostasis [GO:0006883];membrane hyperpolarization [GO:0060081];membrane repolarization [GO:0086009];negative regulation of glucocorticoid biosynthetic process [GO:0031947];negative regulation of heart contraction [GO…	apical plasma membrane [GO:0016324];axon [GO:0030424];basolateral plasma membrane [GO:0016323];caveola [GO:0005901];endoplasmic reticulum [GO:0005783];endosome [GO:0005768];Golgi apparatus [GO:0005794];integral component of membrane [GO:0016021];intercalated disc [GO:0014704];lateral plasma membrane [GO:0016328];melanosome [GO:0042470];membrane [GO:0016020];membrane raft [GO:0045121];myelin sheat…	ADP binding [GO:0043531];ankyrin binding [GO:0030506];ATP binding [GO:0005524];chaperone binding [GO:0051087];phosphatase activity [GO:0016791];phosphatidylinositol 3-kinase binding [GO:0043548];potassium ion binding [GO:0030955];protein domain specific binding [GO:0019904];protein heterodimerization activity [GO:0046982];protein kinase binding [GO:0019901];P-type sodium:potassium-exchanging tran…	Sodium/potassium-transporting ATPase subunit alpha-1 (Na(+)/K(+) ATPase alpha-1 subunit) (EC 7.2.2.13) (Sodium pump subunit alpha-1)	Atp1a1	FUNCTION: This is the catalytic component of the active enzyme, which catalyzes the hydrolysis of ATP coupled with the exchange of sodium and potassium ions across the plasma membrane. This action creates the electrochemical gradient of sodium and potassium ions, providing the energy for active transport of various nutrients. {ECO:0000250|UniProtKB:P05023}.	-	-	-	-	Q8VDN2	AT1A1_MOUSE	Atp1a1	0.999796	-0.468068	-1.27472	0.742995	-	C(1)	+	+	-	+		+	6.07389	4.27046e-05	Q8VDN2	Q8VDN2	AT1A1_MOUSE
19.6899	19.6302	19.4743	19.7891	19.881	20.2989	20.2989	20.3321	20.2302	20.6364	20.3101	20.417	20.3962	20.3321	20.343	19.8979	19.9459	19.9198	19.7481	19.6685	circadian regulation of gene expression [GO:0032922];DNA-templated transcription, termination [GO:0006353];endothelial cell activation [GO:0042118];Golgi ribbon formation [GO:0090161];histone arginine methylation [GO:0034969];histone H4-R3 methylation [GO:0043985];negative regulation of cell differentiation [GO:0045596];negative regulation of transcription by RNA polymerase II [GO:0000122];peptid…	chromatin [GO:0000785];cytoplasm [GO:0005737];cytosol [GO:0005829];Golgi apparatus [GO:0005794];histone methyltransferase complex [GO:0035097];methylosome [GO:0034709];nucleoplasm [GO:0005654];nucleus [GO:0005634];protein-containing complex [GO:0032991]	chromatin binding [GO:0003682];E-box binding [GO:0070888];histone methyltransferase activity (H4-R3 specific) [GO:0044020];histone-arginine N-methyltransferase activity [GO:0008469];identical protein binding [GO:0042802];methyl-CpG binding [GO:0008327];methyltransferase activity [GO:0008168];p53 binding [GO:0002039];protein heterodimerization activity [GO:0046982];protein-arginine N-methyltransfe…	Protein arginine N-methyltransferase 5 (Prmt5) (EC 2.1.1.320) (Histone-arginine N-methyltransferase PRMT5) (Jak-binding protein 1) (Shk1 kinase-binding protein 1 homolog) (SKB1 homolog)	Prmt5 Jbp1 Skb1	FUNCTION: Arginine methyltransferase that can both catalyze the formation of omega-N monomethylarginine (MMA) and symmetrical dimethylarginine (sDMA), with a preference for the formation of MMA (PubMed:15485929, PubMed:19584108, PubMed:19858291, PubMed:21917714, PubMed:23133559, PubMed:28263986). Specifically mediates the symmetrical dimethylation of arginine residues in the small nuclear ribonuc…	-	-	-	-	Q8CIG8	ANM5_MOUSE	Prmt5	-1.14278	0.920591	0.921767	-0.699577	-	C(0)	+	+	-	+		+	6.67543	4.28571e-05	Q8CIG8	Q8CIG8	ANM5_MOUSE
18.2206	17.8743	18.0333	17.6976	18.0173	18.9328	19.0627	19.3718	18.6899	19.4047	19.3814	18.6606	19.1537	19.5884	19.543	18.1639	17.9528	18.6288	17.8884	18.0468	blastocyst formation [GO:0001825];cell population proliferation [GO:0008283];in utero embryonic development [GO:0001701];maturation of SSU-rRNA from tricistronic rRNA transcript (SSU-rRNA, 5.8S rRNA, LSU-rRNA) [GO:0000462];rRNA processing [GO:0006364];trophectodermal cell differentiation [GO:0001829]	apical part of cell [GO:0045177];cell projection [GO:0042995];chromosome [GO:0005694];cytoplasm [GO:0005737];cytoplasmic microtubule [GO:0005881];intracellular membrane-bounded organelle [GO:0043231];nucleolus [GO:0005730];nucleoplasm [GO:0005654];perinuclear region of cytoplasm [GO:0048471];preribosome, small subunit precursor [GO:0030688]	snoRNA binding [GO:0030515]	Bystin	Bysl	FUNCTION: Required for processing of 20S pre-rRNA precursor and biogenesis of 40S ribosomal subunits. {ECO:0000269|PubMed:17055491, ECO:0000269|PubMed:17242206}.	-	-	-	-	O54825	BYST_MOUSE	Bysl	-1.02778	0.757295	1.03217	-0.761679	-	C(0)	+	+	-	+		+	5.45009	4.31655e-05	O54825	O54825	BYST_MOUSE
17.9345	18.0093	18.0949	18.19	18.2217	18.7504	18.602	18.7597	18.7501	18.928	18.8088	18.4824	18.547	18.707	18.7658	18.2649	18.1272	18.3266	18.108	18.1224	cerebellar Purkinje cell differentiation [GO:0021702];negative regulation of autophagy [GO:0010507];neuromuscular process controlling balance [GO:0050885];neuron projection development [GO:0031175]	-	ubiquitin-protein transferase activity [GO:0004842]	HECT and RLD domain-containing E3 ubiquitin protein ligase family member 1	Herc1	-	-	-	-	-	E9PZP8	E9PZP8_MOUSE	Herc1	-1.08558	1.07926	0.768644	-0.762324	-	C(0)	+	+	-	+		+	6.8334	4.36364e-05	E9PZP8	E9PZP8	E9PZP8_MOUSE
24.918	25.065	24.7645	25.1984	25.1332	24.1871	24.632	24.019	24.3645	24.5638	23.8764	24.1174	23.867	23.9672	24.0526	24.976	24.8717	24.8623	24.4923	24.6649	adult locomotory behavior [GO:0008344];amygdala development [GO:0021764];ATP metabolic process [GO:0046034];behavioral fear response [GO:0001662];cardiac muscle contraction [GO:0060048];cation transmembrane transport [GO:0098655];cellular potassium ion homeostasis [GO:0030007];cellular response to amyloid-beta [GO:1904646];cellular response to mechanical stimulus [GO:0071260];cellular response to…	apical plasma membrane [GO:0016324];axon [GO:0030424];basolateral plasma membrane [GO:0016323];calyx of Held [GO:0044305];caveola [GO:0005901];cell projection [GO:0042995];cytoplasm [GO:0005737];dendritic spine [GO:0043197];dendritic spine head [GO:0044327];dendritic spine neck [GO:0044326];endoplasmic reticulum [GO:0005783];endosome [GO:0005768];Golgi apparatus [GO:0005794];integral component of…	ADP binding [GO:0043531];amyloid-beta binding [GO:0001540];ankyrin binding [GO:0030506];ATP binding [GO:0005524];ATPase-coupled cation transmembrane transporter activity [GO:0019829];chaperone binding [GO:0051087];D1 dopamine receptor binding [GO:0031748];heparan sulfate proteoglycan binding [GO:0043395];ion antiporter activity involved in regulation of presynaptic membrane potential [GO:0099520]…	Potassium-transporting ATPase alpha chain 1 (EC 7.2.2.19) (Gastric H(+)/K(+) ATPase subunit alpha) (Proton pump);Sodium/potassium-transporting ATPase subunit alpha-1 (Na(+)/K(+) ATPase alpha-1 subunit) (EC 7.2.2.13) (Sodium pump subunit alpha-1);Sodium/potassium-transporting ATPase subunit alpha-2 (Na(+)/K(+) ATPase alpha-2 subunit) (EC 7.2.2.13) (Na(+)/K(+) ATPase alpha(+) subunit) (Sodium pump …	Atp1a1;Atp1a2;Atp1a3;Atp1a4 Atp1al2;Atp4a	FUNCTION: The catalytic subunit of the gastric H(+)/K(+) ATPase pump which transports H(+) ions in exchange for K(+) ions across the apical membrane of parietal cells (PubMed:7762614). Uses ATP as an energy source to pump H(+) ions to the gastric lumen while transporting K(+) ion from the lumen into the cell (PubMed:7762614). Remarkably generates a million-fold proton gradient across the gastric …	-	-	-	-	Q8VDN2;Q9WV27;Q64436;Q9Z1W8;Q6PIC6;Q6PIE5	AT1A1_MOUSE;AT1A2_MOUSE;AT1A3_MOUSE;AT1A4_MOUSE;ATP4A_MOUSE	Atp1a1;Atp1a2;Atp1a3;Atp1a4;Atp4a	1.12312	-0.407486	-1.2788	0.563171	-	C(1)	+	+	-	+		+	5.9857	4.947e-05	Q64436;Q6PIC6;Q6PIE5;Q8VDN2;Q9WV27	Q8VDN2;Q9WV27;Q64436;Q9Z1W8;Q6PIC6;Q6PIE5	AT1A1_MOUSE;AT1A2_MOUSE;AT1A3_MOUSE;AT1A4_MOUSE;ATP4A_MOUSE
20.0951	19.0099	20.3101	20.2066	20.2989	22.0918	21.1079	21.5498	22.1734	22.3511	22.6475	21.0756	22.2243	21.7915	22.5165	20.3538	19.7926	20.6886	20.3857	20.5823	extracellular matrix organization [GO:0030198];positive regulation of cell-substrate adhesion [GO:0010811]	collagen-containing extracellular matrix [GO:0062023];extracellular region [GO:0005576]	calcium ion binding [GO:0005509];extracellular matrix binding [GO:0050840]	Fibulin-2 (FIBL-2)	Fbln2	FUNCTION: Its binding to fibronectin and some other ligands is calcium dependent. May act as an adapter that mediates the interaction between FBN1 and ELN. {ECO:0000250|UniProtKB:P98095}.	-	-	-	-	P37889	FBLN2_MOUSE	Fbln2	-1.06077	0.779103	0.972151	-0.690487	-	C(0)	+	+	-	+		+	4.91954	5.33333e-05	P37889	P37889	FBLN2_MOUSE
16.5379	16.1764	16.6075	17.0467	16.8086	17.624	17.2476	17.8557	17.3107	17.6548	18.0112	17.7395	18.0693	18.0144	18.2435	16.9122	16.9384	17.2783	16.2277	16.744	endonucleolytic cleavage of tricistronic rRNA transcript (SSU-rRNA, 5.8S rRNA, LSU-rRNA) [GO:0000479];maturation of SSU-rRNA from tricistronic rRNA transcript (SSU-rRNA, 5.8S rRNA, LSU-rRNA) [GO:0000462]	90S preribosome [GO:0030686];chromosome [GO:0005694];nucleolus [GO:0005730];nucleoplasm [GO:0005654]	GTP binding [GO:0005525];GTPase activity [GO:0003924];U3 snoRNA binding [GO:0034511]	BMS1 homolog, ribosome assembly protein (Yeast) (BMS1, ribosome biogenesis factor)	Bms1	-	-	-	-	-	Q6PGF5	Q6PGF5_MOUSE	Bms1	-1.00371	0.46548	1.24147	-0.703246	-	C(0)	+	+	-	+		+	5.37771	5.38721e-05	Q6PGF5	Q6PGF5	Q6PGF5_MOUSE
22.4375	22.2506	22.3962	22.3511	22.3725	22.8839	22.9968	22.8152	22.9742	23.1734	22.8651	22.6971	23.0241	22.8858	22.9619	22.5522	22.3962	22.5237	22.3672	22.4298	formation of cytoplasmic translation initiation complex [GO:0001732];IRES-dependent viral translational initiation [GO:0075522];regulation of translational initiation [GO:0006446];translational initiation [GO:0006413];viral translational termination-reinitiation [GO:0075525]	eukaryotic 43S preinitiation complex [GO:0016282];eukaryotic 48S preinitiation complex [GO:0033290];eukaryotic translation initiation factor 3 complex [GO:0005852];eukaryotic translation initiation factor 3 complex, eIF3m [GO:0071541];synapse [GO:0045202]	RNA binding [GO:0003723];translation initiation factor activity [GO:0003743];translation initiation factor binding [GO:0031369]	Eukaryotic translation initiation factor 3 subunit B (eIF3b) (Eukaryotic translation initiation factor 3 subunit 9) (eIF-3-eta) (eIF3 p116)	Eif3b Eif3s9	FUNCTION: RNA-binding component of the eukaryotic translation initiation factor 3 (eIF-3) complex, which is required for several steps in the initiation of protein synthesis. The eIF-3 complex associates with the 40S ribosome and facilitates the recruitment of eIF-1, eIF-1A, eIF-2:GTP:methionyl-tRNAi and eIF-5 to form the 43S pre-initiation complex (43S PIC). The eIF-3 complex stimulates mRNA rec…	-	-	-	-	Q8JZQ9	EIF3B_MOUSE	Eif3b	-1.09261	1.07416	0.781864	-0.763413	-	C(0)	+	+	-	+		+	7.02727	5.40541e-05	Q8JZQ9	Q8JZQ9	EIF3B_MOUSE
22.4898	22.5685	22.4775	22.4849	22.4551	23.2679	22.9207	22.8442	23.1991	23.1472	22.9423	23.0838	23.1158	23.0493	23.1174	22.48	22.6779	22.3266	22.4247	22.5615	animal organ regeneration [GO:0031100];brainstem development [GO:0003360];cellular response to interleukin-7 [GO:0098761];cerebellum development [GO:0021549];cerebral cortex development [GO:0021987];'de novo' IMP biosynthetic process [GO:0006189];dihydrofolate metabolic process [GO:0046452];nucleoside metabolic process [GO:0009116];response to inorganic substance [GO:0010035];ribonucleotide metab…	cytosol [GO:0005829];mitochondrion [GO:0005739];plasma membrane [GO:0005886]	IMP cyclohydrolase activity [GO:0003937];phosphoribosylaminoimidazolecarboxamide formyltransferase activity [GO:0004643];protein homodimerization activity [GO:0042803]	Bifunctional purine biosynthesis protein ATIC (AICAR transformylase/inosine monophosphate cyclohydrolase) (ATIC) [Includes: Phosphoribosylaminoimidazolecarboxamide formyltransferase (EC 2.1.2.3) (5-aminoimidazole-4-carboxamide ribonucleotide formyltransferase) (AICAR formyltransferase) (AICAR transformylase);IMP cyclohydrolase (EC 3.5.4.10) (IMP synthase) (Inosinicase)]	Atic Purh	FUNCTION: Bifunctional enzyme that catalyzes the last two steps of purine biosynthesis (PubMed:29072452). Acts as a transformylase that incorporates a formyl group to the AMP analog AICAR (5-amino-1-(5-phospho-beta-D-ribosyl)imidazole-4-carboxamide) to produce the intermediate formyl-AICAR (FAICAR) (PubMed:29072452). Also displays cyclohydrolase activity involving the cyclization of FAICAR to IMP…	-	-	-	-	Q9CWJ9	PUR9_MOUSE	Atic	-0.933824	0.958461	0.912511	-0.937148	-	C(0)	+	+	-	+		+	6.73777	5.42373e-05	Q9CWJ9	Q9CWJ9	PUR9_MOUSE
19.8228	19.7152	19.7393	19.5891	19.6087	21.2302	20.417	20.4972	21.0224	20.8651	21.0756	20.6971	20.1332	21.0756	21.2707	19.7336	19.8086	19.5993	19.7763	19.8538	-	-	-	Uncharacterized protein C4orf54 homolog	-	-	-	-	-	-	E0CYV9	CD054_MOUSE	-	-0.951338	0.866792	0.938872	-0.854326	-	C(0)	+	+	-	+		+	5.41413	5.44218e-05	E0CYV9	E0CYV9	CD054_MOUSE
14.7212	15.5838	14.2565	14.4792	14.7429	16.4815	15.5386	15.7594	16.7872	16.9075	16.7208	16.692	16.4836	16.7111	17.1699	14.8222	15.7154	14.7998	15.0688	15.3906	associative learning [GO:0008306];endocytosis [GO:0006897];memory [GO:0007613];negative regulation of synaptic plasticity [GO:0031914];signal transduction [GO:0007165]	cytoplasm [GO:0005737];cytoskeleton [GO:0005856];dendrite [GO:0030425];neuronal cell body [GO:0043025];plasma membrane [GO:0005886]	GTPase activator activity [GO:0005096];small GTPase binding [GO:0031267]	Ras and Rab interactor 1 (Ras interaction/interference protein 1)	Rin1	FUNCTION: Ras effector protein, which may serve as an inhibitory modulator of neuronal plasticity in aversive memory formation. Can affect Ras signaling at different levels. First, by competing with RAF1 protein for binding to activated Ras. Second, by enhancing signaling from ABL1 and ABL2, which regulate cytoskeletal remodeling. Third, by activating RAB5A, possibly by functioning as a guanine n…	-	-	-	-	Q921Q7	RIN1_MOUSE	Rin1	-1.08086	0.607155	1.11269	-0.638981	-	C(0)	+	+	-	+		+	5.03979	5.46075e-05	Q921Q7	Q921Q7	RIN1_MOUSE
17.6467	18.3187	17.9667	17.6657	17.3176	18.924	18.6681	19.0791	18.6364	18.8012	19.0493	18.4229	19.2654	19.3412	19.3098	17.712	18.1965	17.8489	17.906	17.8675	dendritic spine morphogenesis [GO:0060997];negative regulation of protein ubiquitination [GO:0031397];negative regulation of retinoic acid biosynthetic process [GO:1900053];peptidyl-arginine methylation [GO:0018216];peptidyl-arginine methylation, to asymmetrical-dimethyl arginine [GO:0019919];protein methylation [GO:0006479]	cytoplasm [GO:0005737];cytosol [GO:0005829]	metal ion binding [GO:0046872];methyltransferase activity [GO:0008168];modified amino acid binding [GO:0072341];protein-arginine N-methyltransferase activity [GO:0016274];protein-arginine omega-N asymmetric methyltransferase activity [GO:0035242];ribosome binding [GO:0043022]	Protein arginine N-methyltransferase 3 (EC 2.1.1.319) (Heterogeneous nuclear ribonucleoprotein methyltransferase-like protein 3)	Prmt3 Hrmt1l3	FUNCTION: Protein-arginine N-methyltransferase that catalyzes both the monomethylation and asymmetric dimethylation of the guanidino nitrogens of arginine residues in target proteins, and therefore falls into the group of type I methyltransferases (By similarity). May regulate retinoic acid synthesis and signaling by inhibiting ALDH1A1 retinal dehydrogenase activity (By similarity). {ECO:0000250|…	-	-	-	-	Q922H1	ANM3_MOUSE	Prmt3	-0.98795	0.683041	1.09482	-0.789911	-	C(0)	+	+	-	+		+	5.40223	5.47945e-05	Q922H1	Q922H1	ANM3_MOUSE
21.953	21.8576	21.9985	22.0723	21.9352	21.3376	21.4972	21.1886	21.3484	21.0156	21.2302	21.5823	21.1015	21.265	21.2764	21.8802	21.8152	21.7796	21.8073	21.8423	cellular response to growth factor stimulus [GO:0071363];dTDP biosynthetic process [GO:0006233];dTTP biosynthetic process [GO:0006235];dUDP biosynthetic process [GO:0006227];myoblast differentiation [GO:0045445];nucleotide biosynthetic process [GO:0009165];response to cadmium ion [GO:0046686];response to estrogen [GO:0043627]	cytoplasm [GO:0005737];cytosol [GO:0005829];mitochondrial intermembrane space [GO:0005758];mitochondrial matrix [GO:0005759];mitochondrion [GO:0005739];nucleus [GO:0005634]	ATP binding [GO:0005524];nucleoside diphosphate kinase activity [GO:0004550];thymidylate kinase activity [GO:0004798];uridylate kinase activity [GO:0009041]	Thymidylate kinase (EC 2.7.4.9) (dTMP kinase)	Dtymk Tmk	FUNCTION: Catalyzes the conversion of dTMP to dTDP.	-	-	-	-	P97930	KTHY_MOUSE	Dtymk	1.12862	-0.940378	-0.89935	0.711105	-	C(1)	+	+	-	+		+	6.54288	5.51724e-05	P97930	P97930	KTHY_MOUSE
18.3739	18.4479	19.0685	18.8491	18.9151	18.2385	17.7877	17.7471	18.0413	17.3845	16.92	17.4143	16.5865	17.7423	17.3091	18.5596	18.5722	19.3832	18.6936	18.6626	G protein-coupled receptor signaling pathway [GO:0007186];intracellular signal transduction [GO:0035556];negative regulation of signal transduction [GO:0009968];positive regulation of GTPase activity [GO:0043547];positive regulation of neuron differentiation [GO:0045666]	cytoplasm [GO:0005737];cytosol [GO:0005829];extrinsic component of membrane [GO:0019898];Golgi apparatus [GO:0005794];nucleus [GO:0005634];plasma membrane [GO:0005886];protein-containing complex [GO:0032991]	GTPase activator activity [GO:0005096];protein domain specific binding [GO:0019904]	Regulator of G-protein signaling 6 (RGS6)	Rgs6	FUNCTION: Regulates G protein-coupled receptor signaling cascades. Inhibits signal transduction by increasing the GTPase activity of G protein alpha subunits, thereby driving them into their inactive GDP-bound form. The RGS6/GNB5 dimer enhances GNAO1 GTPase activity. {ECO:0000250|UniProtKB:P49758}.	-	-	-	-	Q9Z2H2	RGS6_MOUSE	Rgs6	0.813067	-0.402448	-1.28281	0.872187	-	C(1)	+	+	-	+		+	5.23888	5.53633e-05	Q9Z2H2	Q9Z2H2	RGS6_MOUSE
18.2613	18.2217	18.1143	18.0523	18.065	17.2864	17.479	17.3579	16.6864	16.3918	17.4736	17.1469	17.6121	17.2178	17.1828	18.2422	18.1684	18.3356	18.1542	18.235	inhibitory synapse assembly [GO:1904862];negative regulation of cell adhesion [GO:0007162];negative regulation of osteoblast proliferation [GO:0033689];neuron projection morphogenesis [GO:0048812];ossification involved in bone maturation [GO:0043931];positive regulation of axonogenesis [GO:0050772];positive regulation of GTPase activity [GO:0043547];positive regulation of phosphatidylinositol 3-k…	integral component of plasma membrane [GO:0005887];semaphorin receptor complex [GO:0002116]	GTPase activating protein binding [GO:0032794];semaphorin receptor activity [GO:0017154]	Plexin-B1	Plxnb1 Kiaa0407	FUNCTION: Receptor for SEMA4D (PubMed:19788569). Plays a role in GABAergic synapse development (PubMed:23699507, PubMed:29981480). Mediates SEMA4A- and SEMA4D-dependent inhibitory synapse development (PubMed:23699507, PubMed:29981480). Plays a role in RHOA activation and subsequent changes of the actin cytoskeleton (By similarity). Plays a role in axon guidance, invasive growth and cell migration…	-	-	-	-	Q8CJH3	PLXB1_MOUSE	Plxnb1	0.813282	-1.14174	-0.634042	0.962503	-	C(4)	+	+	-	+		+	5.53678	5.55556e-05	Q8CJH3	Q8CJH3	PLXB1_MOUSE
16.6747	16.6771	16.9151	16.7067	17.1064	17.4872	17.5913	17.6112	17.1738	17.9043	18.147	17.7183	17.9942	18.4506	18.2737	16.514	17.1822	16.3769	17.2196	16.8169	blastocyst formation [GO:0001825];ribosomal large subunit biogenesis [GO:0042273];RNA metabolic process [GO:0016070];rRNA processing [GO:0006364]	nuclear exosome (RNase complex) [GO:0000176];nucleolus [GO:0005730];nucleoplasm [GO:0005654];nucleus [GO:0005634];preribosome, large subunit precursor [GO:0030687]	-	WD repeat-containing protein 74	Wdr74	FUNCTION: Regulatory protein of the MTREX-exosome complex involved in the synthesis of the 60S ribosomal subunit. Participates in an early cleavage of the pre-rRNA processing pathway in cooperation with NVL (By similarity). Required for blastocyst formation, is necessary for RNA transcription, processing and/or stability during preimplantation development (PubMed:21799883). {ECO:0000250|UniProtKB…	-	-	-	-	Q8VCG3	WDR74_MOUSE	Wdr74	-0.847671	0.375685	1.30984	-0.837851	-	C(0)	+	+	-	+		+	5.45956	5.59441e-05	Q8VCG3	Q8VCG3	WDR74_MOUSE
22.0886	22.0592	22.2736	22.4651	22.3805	22.7369	23.0459	22.8034	23.0292	23.48	23.1534	23.3239	22.8132	22.9513	23.2036	22.1734	21.823	22.3699	22.0493	21.9882	cellular hyperosmotic response [GO:0071474];cellular response to tumor necrosis factor [GO:0071356];fertilization [GO:0009566];in utero embryonic development [GO:0001701];male gonad development [GO:0008584];negative regulation of apoptotic process [GO:0043066];negative regulation of intrinsic apoptotic signaling pathway in response to osmotic stress [GO:1902219];negative regulation of necroptotic…	cytoplasm [GO:0005737];cytosol [GO:0005829];gap junction [GO:0005921];nucleus [GO:0005634]	DNA binding [GO:0003677];mRNA 3'-UTR binding [GO:0003730];nucleic acid binding [GO:0003676];polysome binding [GO:1905538];ribonucleoprotein complex binding [GO:0043021];RNA polymerase II transcription regulatory region sequence-specific DNA binding [GO:0000977];single-stranded DNA binding [GO:0003697]	Y-box-binding protein 3 (Cold shock domain-containing protein A) (DNA-binding protein A) (Y-box protein 3)	Ybx3 Csda Msy4	FUNCTION: Binds to the GM-CSF promoter. Seems to act as a repressor (By similarity). Binds also to full-length mRNA and to short RNA sequences containing the consensus site 5'-UCCAUCA-3'. May have a role in translation repression. {ECO:0000250, ECO:0000269|PubMed:12117816}.	-	-	-	-	Q9JKB3	YBOX3_MOUSE	Ybx3	-0.72743	0.831948	0.97451	-1.07903	-	C(0)	+	+	-	+		+	5.74646	5.61404e-05	Q9JKB3	Q9JKB3	YBOX3_MOUSE
17.7033	17.6271	17.9678	17.8715	17.8849	18.6854	18.565	18.7639	18.798	18.4382	19.3171	18.8814	19.1451	19.1972	19.1416	17.8679	17.5369	18.745	17.7945	18.2595	cell population proliferation [GO:0008283];Golgi organization [GO:0007030];labyrinthine layer blood vessel development [GO:0060716];positive regulation of dendrite morphogenesis [GO:0050775];positive regulation of transcription factor catabolic process [GO:1901485];protein ubiquitination [GO:0016567];spongiotrophoblast layer development [GO:0060712];ubiquitin-dependent protein catabolic process […	3M complex [GO:1990393];Cul7-RING ubiquitin ligase complex [GO:0031467];cytosol [GO:0005829];Golgi apparatus [GO:0005794];perinuclear region of cytoplasm [GO:0048471];preribosome, large subunit precursor [GO:0030687];SCF ubiquitin ligase complex [GO:0019005]	ubiquitin-protein transferase activity [GO:0004842]	F-box/WD repeat-containing protein 8 (F-box and WD-40 domain-containing protein 8)	Fbxw8	FUNCTION: Substrate-recognition component of a Cul7-RING ubiquitin-protein ligase complex, which mediates the ubiquitination and subsequent proteasomal degradation of target proteins. The Cul7-RING(FBXW8) complex mediates ubiquitination and consequent degradation of GORASP1, acting as a component of the ubiquitin ligase pathway that regulates Golgi morphogenesis and dendrite patterning in brain. …	-	-	-	-	Q8BIA4	FBXW8_MOUSE	Fbxw8	-1.04526	0.419983	1.26922	-0.643947	-	C(0)	+	+	-	+		+	5.54216	5.6338e-05	Q8BIA4	Q8BIA4	FBXW8_MOUSE
22.239	22.3988	21.9061	22.4144	22.1174	21.2877	21.7471	21.3266	21.502	21.4825	21.0559	21.4626	21.1457	20.5165	20.7876	22.1238	22.2877	21.6971	22.1301	22.0459	muscle contraction [GO:0006936]	A band [GO:0031672];cytoplasmic ribonucleoprotein granule [GO:0036464];intercalated disc [GO:0014704];muscle myosin complex [GO:0005859];myosin filament [GO:0032982]	actin filament binding [GO:0051015];ATP binding [GO:0005524];calmodulin binding [GO:0005516];motor activity [GO:0003774]	Myosin-1 (Myosin heavy chain 1) (Myosin heavy chain 2x) (MyHC-2x) (Myosin heavy chain, skeletal muscle, adult 1)	Myh1	FUNCTION: Muscle contraction.	-	-	-	-	Q5SX40	MYH1_MOUSE	Myh1	0.991956	-0.400476	-1.2881	0.696617	-	C(1)	+	+	-	+		+	5.51449	5.92105e-05	Q5SX40	Q5SX40	MYH1_MOUSE
14.8606	15.2812	15.0463	15.1578	15.0815	16.2638	15.8156	15.8785	15.5041	16.5563	16.3343	16.3373	15.9489	16.4133	16.5127	15.3728	15.5354	15.3886	15.19	15.0841	endonucleolytic cleavage in ITS1 to separate SSU-rRNA from 5.8S rRNA and LSU-rRNA from tricistronic rRNA transcript (SSU-rRNA, 5.8S rRNA, LSU-rRNA) [GO:0000447]	90S preribosome [GO:0030686];nucleolus [GO:0005730]	-	Protein KRI1 homolog	Kri1	-	-	-	-	-	Q8VDQ9	KRI1_MOUSE	Kri1	-1.08034	0.593335	1.15046	-0.663459	-	C(0)	+	+	-	+		+	5.48607	5.94059e-05	Q8VDQ9	Q8VDQ9	KRI1_MOUSE
19.9459	20.4273	19.607	20.4476	20.4476	19.1732	19.025	18.1703	19.3914	18.2337	17.55	18.9665	17.9613	18.2859	18.2877	20.0951	20.4775	19.5176	19.7944	19.8638	brain development [GO:0007420];histamine catabolic process [GO:0001695];histamine metabolic process [GO:0001692];hyperosmotic response [GO:0006972];methylation [GO:0032259];regulation of neurotransmitter levels [GO:0001505];response to amine [GO:0014075];response to cocaine [GO:0042220];response to glucocorticoid [GO:0051384];response to immobilization stress [GO:0035902];response to interleukin-…	centrosome [GO:0005813];cytoplasm [GO:0005737];cytosol [GO:0005829];neuron projection [GO:0043005];nucleoplasm [GO:0005654]	histamine N-methyltransferase activity [GO:0046539];N-methyltransferase activity [GO:0008170]	Histamine N-methyltransferase (HMT) (EC 2.1.1.8)	Hnmt Hmt	FUNCTION: Inactivates histamine by N-methylation. Plays an important role in degrading histamine and in regulating the airway response to histamine. {ECO:0000269|PubMed:11475331}.	-	-	-	-	Q91VF2	HNMT_MOUSE	Hnmt	0.979548	-0.532509	-1.17896	0.731926	-	C(1)	+	+	-	+		+	4.97947	5.96026e-05	Q91VF2	Q91VF2	HNMT_MOUSE
21.1332	21.1581	21.1015	21.1886	21.2066	20.8651	21.002	20.8651	20.8576	20.9459	20.5731	20.85	20.6628	20.6628	20.7056	21.1886	21.3321	21.1206	21.2302	21.2243	cerebral cortex radially oriented cell migration [GO:0021799];protein ubiquitination [GO:0016567];radial glia guided migration of Purkinje cell [GO:0021942];regulation of cytosolic calcium ion concentration [GO:0051480];SCF-dependent proteasomal ubiquitin-dependent protein catabolic process [GO:0031146]	Cul5-RING ubiquitin ligase complex [GO:0031466];cullin-RING ubiquitin ligase complex [GO:0031461];cytoplasm [GO:0005737];cytosol [GO:0005829];nucleus [GO:0005634];plasma membrane [GO:0005886];SCF ubiquitin ligase complex [GO:0019005];site of DNA damage [GO:0090734]	ubiquitin protein ligase binding [GO:0031625];ubiquitin-protein transferase activity [GO:0004842]	Cullin-5 (CUL-5)	Cul5	FUNCTION: Core component of multiple SCF-like ECS (Elongin-Cullin 2/5-SOCS-box protein) E3 ubiquitin-protein ligase complexes, which mediate the ubiquitination and subsequent proteasomal degradation of target proteins (PubMed:23806657). As a scaffold protein may contribute to catalysis through positioning of the substrate and the ubiquitin-conjugating enzyme. The functional specificity of the E3 …	-	-	-	-	Q9D5V5	CUL5_MOUSE	Cul5	0.743269	-0.392471	-1.37322	1.02242	-	C(1)	-	+	-	+		+	7.83722	6.38978e-05	Q9D5V5	Q9D5V5	CUL5_MOUSE
	15.6351	15.3293	15.0227	15.3035	17.2615	16.9506	16.3866	18.5227	20.654	18.608	19.8177	18.9393	19.1361	19.1576	13.7465	14.689	14.223			actin filament organization [GO:0007015];actin filament severing [GO:0051014];actin polymerization or depolymerization [GO:0008154];barbed-end actin filament capping [GO:0051016];cilium assembly [GO:0060271];nervous system development [GO:0007399];positive regulation of lamellipodium assembly [GO:0010592];positive regulation of neuron projection development [GO:0010976];regulation of diacylglycer…	actin cytoskeleton [GO:0015629];actin filament [GO:0005884];axon [GO:0030424];cell projection [GO:0042995];cytoplasm [GO:0005737];focal adhesion [GO:0005925];lamellipodium [GO:0030027];neuron projection [GO:0043005]	actin binding [GO:0003779];actin filament binding [GO:0051015];Arp2/3 complex binding [GO:0071933];phosphatidylinositol-4,5-bisphosphate binding [GO:0005546]	Advillin (Actin-binding protein DOC6) (p92)	Avil Advil	FUNCTION: Ca(2+)-regulated actin-binding protein which plays an important role in actin bundling. May have a unique function in the morphogenesis of neuronal cells which form ganglia. Required for SREC1-mediated regulation of neurite-like outgrowth. Plays a role in regenerative sensory axon outgrowth and remodeling processes after peripheral injury in neonates. Involved in the formation of long f…	-	-	-	-	O88398	AVIL_MOUSE	Avil	-0.810973	0.44489	1.00624	-1.33726	-	C(0)	+	+	-	+		+	4.49462	6.41026e-05	O88398	O88398	AVIL_MOUSE
22.4874	22.4501	22.5823	22.7389	22.5708	21.5117	21.7756	21.4726	21.6497	21.6051	21.2419	22.0292	20.6096	21.4118	21.417	22.3592	22.3239	22.2302	22.5685	22.4947	actin filament organization [GO:0007015];bundle of His cell-Purkinje myocyte adhesion involved in cell communication [GO:0086073];cell migration [GO:0016477];cell-cell adhesion [GO:0098609];epithelial cell-cell adhesion [GO:0090136];regulation of heart rate by cardiac conduction [GO:0086091];regulation of ventricular cardiac muscle cell action potential [GO:0098911]	adherens junction [GO:0005912];cytoskeleton [GO:0005856];cytosol [GO:0005829];fascia adherens [GO:0005916];lamellipodium [GO:0030027]	actin filament binding [GO:0051015];beta-catenin binding [GO:0008013];cadherin binding [GO:0045296]	Catenin alpha-3 (Alpha T-catenin) (Cadherin-associated protein)	Ctnna3 Catna3	FUNCTION: May be involved in formation of stretch-resistant cell-cell adhesion complexes. {ECO:0000250|UniProtKB:Q9UI47}.	-	-	-	-	Q65CL1	CTNA3_MOUSE	Ctnna3	1.03108	-0.653525	-1.11019	0.732633	-	C(1)	+	+	-	+		+	5.37576	6.43087e-05	Q65CL1	Q65CL1	CTNA3_MOUSE
26.6998	27.0914	26.7645	26.8385	27.0609	26.3645	26.228	25.7594	26.0127	25.8264	25.8093	26.2517	25.867	25.5014	25.726	26.9088	27.17	26.632	27.141	26.5492	actin crosslink formation [GO:0051764];atrial cardiac muscle tissue morphogenesis [GO:0055009];cardiac muscle contraction [GO:0060048];heart development [GO:0007507];muscle contraction [GO:0006936];muscle filament sliding [GO:0030049];negative regulation of ATPase activity [GO:0032780];positive regulation of ATPase activity [GO:0032781];regulation of heart contraction [GO:0008016];regulation of m…	cardiac myofibril [GO:0097512];cardiac Troponin complex [GO:1990584];cytoplasm [GO:0005737];myofibril [GO:0030016];sarcomere [GO:0030017];striated muscle thin filament [GO:0005865];troponin complex [GO:0005861]	actin binding [GO:0003779];identical protein binding [GO:0042802];protein-containing complex binding [GO:0044877];protein-macromolecule adaptor activity [GO:0030674];structural constituent of cytoskeleton [GO:0005200];tropomyosin binding [GO:0005523];troponin C binding [GO:0030172];troponin I binding [GO:0031013]	Troponin T, cardiac muscle (TnTc) (Cardiac muscle troponin T) (cTnT)	Tnnt2	FUNCTION: Troponin T is the tropomyosin-binding subunit of troponin, the thin filament regulatory complex which confers calcium-sensitivity to striated muscle actomyosin ATPase activity.	-	-	-	-	P50752	TNNT2_MOUSE	Tnnt2	0.905438	-0.700268	-1.09024	0.885066	-	C(1)	+	+	-	+		+	5.48244	6.47249e-05	P50752	P50752	TNNT2_MOUSE
21.2764	21.1519	21.391	21.1642	21.1765	20.6628	20.6628	20.5069	20.7471	20.5451	20.6186	20.7471	20.1457	20.5356	20.5731	21.3484	21.2877	21.1519	21.0156	21.2066	activation of meiosis involved in egg activation [GO:0060466];calcium ion transport [GO:0006816];cell differentiation [GO:0030154];cell projection morphogenesis [GO:0048858];G1/S transition of mitotic cell cycle [GO:0000082];inhibitory G protein-coupled receptor phosphorylation [GO:0002030];long-term synaptic potentiation [GO:0060291];nervous system development [GO:0007399];neuromuscular process …	calcium- and calmodulin-dependent protein kinase complex [GO:0005954];cytoplasm [GO:0005737];cytosol [GO:0005829];dendrite [GO:0030425];glutamatergic synapse [GO:0098978];microtubule organizing center [GO:0005815];neuron projection [GO:0043005];perikaryon [GO:0043204];postsynaptic density [GO:0014069];sarcoplasmic reticulum membrane [GO:0033017];spindle midzone [GO:0051233]	ATP binding [GO:0005524];calmodulin binding [GO:0005516];calmodulin-dependent protein kinase activity [GO:0004683];identical protein binding [GO:0042802];phospholipase binding [GO:0043274];protein homodimerization activity [GO:0042803];protein kinase binding [GO:0019901];protein serine kinase activity [GO:0106310];protein serine/threonine kinase activity [GO:0004674];protein threonine kinase acti…	Calcium/calmodulin-dependent protein kinase type II subunit beta (CaM kinase II subunit beta) (CaMK-II subunit beta) (EC 2.7.11.17);Calcium/calmodulin-dependent protein kinase type II subunit gamma (CaM kinase II subunit gamma) (CaMK-II subunit gamma) (EC 2.7.11.17)	Camk2b Camk2d;Camk2g	FUNCTION: Calcium/calmodulin-dependent protein kinase that functions autonomously after Ca(2+)/calmodulin-binding and autophosphorylation, and is involved in dendritic spine and synapse formation, neuronal plasticity and regulation of sarcoplasmic reticulum Ca(2+) transport in skeletal muscle. In neurons, plays an essential structural role in the reorganization of the actin cytoskeleton during pl…	-	-	-	-	Q923T9;P28652	KCC2B_MOUSE;KCC2G_MOUSE	Camk2b;Camk2g	0.962312	-0.77503	-1.06385	0.87657	-	C(1)	+	+	-	+		+	6.25651	6.49351e-05	P28652;Q923T9	Q923T9;P28652	KCC2B_MOUSE;KCC2G_MOUSE
16.3555		15.8962	16.3638		17.2879	17.0204	17.0198	17.2844	17.2061	17.5972	17.0676	17.7985	18.1002	17.786	16.2057	16.7138	16.6289	16.4771	16.1416	glycine import across plasma membrane [GO:1903804];glycine secretion, neurotransmission [GO:0061537];glycine transport [GO:0015816];negative regulation of NMDA glutamate receptor activity [GO:1904782];neurotransmitter uptake [GO:0001504];positive regulation of heme biosynthetic process [GO:0070455];positive regulation of hemoglobin biosynthetic process [GO:0046985];positive regulation of iron ion…	apical plasma membrane [GO:0016324];asymmetric synapse [GO:0032279];basal plasma membrane [GO:0009925];basolateral plasma membrane [GO:0016323];dense core granule [GO:0031045];endosome [GO:0005768];hippocampal mossy fiber to CA3 synapse [GO:0098686];integral component of membrane [GO:0016021];integral component of plasma membrane [GO:0005887];integral component of postsynaptic membrane [GO:009905…	amino acid:sodium symporter activity [GO:0005283];glycine transmembrane transporter activity [GO:0015187]	Sodium- and chloride-dependent glycine transporter 1 (GlyT-1) (GlyT1) (Solute carrier family 6 member 9)	Slc6a9 Glyt1	FUNCTION: Terminates the action of glycine by its high affinity sodium-dependent reuptake into presynaptic terminals. May play a role in regulation of glycine levels in NMDA receptor-mediated neurotransmission.	-	-	-	-	P28571	SC6A9_MOUSE	Slc6a9	-1.19202	0.359309	1.17851	-0.82261	-	C(0)	+	+	-	+		+	5.23039	6.51466e-05	P28571	P28571	SC6A9_MOUSE
24.8336	24.7594	24.654	24.6375	24.6918	24.217	24.2891	24.0691	24.0691	24.0609	23.7389	24.1719	24.0772	23.8191	23.8288	24.3444	24.4551	24.2243	24.5045	24.4862	actin filament organization [GO:0007015];angiogenesis [GO:0001525];angiotensin-activated signaling pathway involved in heart process [GO:0086098];apoptotic signaling pathway [GO:0097190];basement membrane organization [GO:0071711];calcium ion homeostasis [GO:0055074];calcium ion transport [GO:0006816];cardiac muscle cell development [GO:0055013];caveola assembly [GO:0070836];caveolin-mediated end…	acrosomal membrane [GO:0002080];apical plasma membrane [GO:0016324];basal plasma membrane [GO:0009925];basolateral plasma membrane [GO:0016323];caveola [GO:0005901];caveolar macromolecular signaling complex [GO:0002095];cell cortex [GO:0005938];cell surface [GO:0009986];cilium [GO:0005929];cytoplasm [GO:0005737];cytoplasmic vesicle [GO:0031410];cytosol [GO:0005829];dystrophin-associated glycoprot…	alpha-tubulin binding [GO:0043014];ATPase binding [GO:0051117];calcium channel regulator activity [GO:0005246];connexin binding [GO:0071253];enzyme binding [GO:0019899];identical protein binding [GO:0042802];inward rectifier potassium channel inhibitor activity [GO:0070320];kinase binding [GO:0019900];molecular adaptor activity [GO:0060090];nitric-oxide synthase binding [GO:0050998];peptidase act…	Caveolin-1;Caveolin-3 (M-caveolin)	Cav1 Cav;Cav3	FUNCTION: May act as a scaffolding protein within caveolar membranes (By similarity). Forms a stable heterooligomeric complex with CAV2 that targets to lipid rafts and drives caveolae formation. Mediates the recruitment of CAVIN proteins (CAVIN1/2/3/4) to the caveolae (PubMed:19546242). Interacts directly with G-protein alpha subunits and can functionally regulate their activity (By similarity). …	-	-	-	-	P49817;P51637	CAV1_MOUSE;CAV3_MOUSE	Cav1;Cav3	1.32344	-0.491723	-1.16775	0.336039	-	C(1)	+	+	-	+		+	6.52494	6.53595e-05	P49817;P51637	P49817;P51637	CAV1_MOUSE;CAV3_MOUSE
29.8593	30.0349	29.6781	29.673	29.7227	29.1189	29.3131	28.6998	29.1065	29.1866	28.7549	29.141	28.8112	28.7958	28.673	29.7389	30.1842	29.6303	29.8127	29.461	actin filament-based movement [GO:0030048];adult heart development [GO:0007512];ATP metabolic process [GO:0046034];atrial cardiac muscle tissue morphogenesis [GO:0055009];cardiac muscle cell development [GO:0055013];cardiac muscle contraction [GO:0060048];cardiac muscle hypertrophy in response to stress [GO:0014898];in utero embryonic development [GO:0001701];muscle contraction [GO:0006936];muscl…	cytoplasm [GO:0005737];mitochondrion [GO:0005739];muscle myosin complex [GO:0005859];myofibril [GO:0030016];myosin complex [GO:0016459];myosin filament [GO:0032982];stress fiber [GO:0001725];Z disc [GO:0030018]	actin filament binding [GO:0051015];ATP binding [GO:0005524];calcium-dependent ATPase activity [GO:0030899];calmodulin binding [GO:0005516];identical protein binding [GO:0042802];microfilament motor activity [GO:0000146];protein kinase binding [GO:0019901];protein-containing complex binding [GO:0044877]	Myosin-6 (Myosin heavy chain 6) (Myosin heavy chain, cardiac muscle alpha isoform) (MyHC-alpha)	Myh6 Myhca	FUNCTION: Muscle contraction.	-	-	-	-	Q02566	MYH6_MOUSE	Myh6	0.920364	-0.618524	-1.16101	0.859166	-	C(1)	+	+	-	+		+	5.64702	6.94006e-05	Q02566	Q02566	MYH6_MOUSE
17.9373	17.8793	18.027	17.9907	17.9328	18.9881	18.5017	18.677	18.9022	19.7295	19.6126	19.0599	19.7634	19.759	19.1298	18.5699	18.5493	18.775	18.3785	18.4677	-	-	-	Protein FAM177A1	Fam177a1	-	-	-	-	-	Q8BR63	F177A_MOUSE	Fam177a1	-1.26181	0.369996	1.1893	-0.297494	-	C(3)	+	+	-	+		+	5.25067	6.96203e-05	Q8BR63	Q8BR63	F177A_MOUSE
29.2535	29.5826	29.2376	29.3766	29.2825	28.8682	28.9031	28.509	28.9117	28.7833	28.3951	28.7645	28.4354	28.3367	28.4234	29.4688	29.4707	29.0137	29.341	29.114	actin filament uncapping [GO:0051695];cardiac muscle cell development [GO:0055013];focal adhesion assembly [GO:0048041];microspike assembly [GO:0030035];muscle contraction [GO:0006936];negative regulation of potassium ion transmembrane transporter activity [GO:1901017];negative regulation of potassium ion transport [GO:0043267];negative regulation of protein localization to cell surface [GO:20000…	cortical actin cytoskeleton [GO:0030864];filopodium [GO:0030175];focal adhesion [GO:0005925];glutamatergic synapse [GO:0098978];postsynaptic density membrane [GO:0098839];postsynaptic density, intracellular component [GO:0099092];sarcomere [GO:0030017];striated muscle thin filament [GO:0005865];Z disc [GO:0030018]	actin filament binding [GO:0051015];calcium ion binding [GO:0005509];cytoskeletal protein binding [GO:0008092];FATZ binding [GO:0051373];identical protein binding [GO:0042802];LIM domain binding [GO:0030274];nuclear receptor coactivator activity [GO:0030374];phosphatidylinositol-4,5-bisphosphate binding [GO:0005546];protein domain specific binding [GO:0019904];protein-macromolecule adaptor activi…	Alpha-actinin-2 (Alpha-actinin skeletal muscle isoform 2) (F-actin cross-linking protein)	Actn2	FUNCTION: F-actin cross-linking protein which is thought to anchor actin to a variety of intracellular structures. This is a bundling protein (By similarity). {ECO:0000250}.	-	-	-	-	Q9JI91	ACTN2_MOUSE	Actn2	0.95143	-0.455347	-1.28191	0.78583	-	C(1)	+	+	-	+		+	5.94955	6.98413e-05	Q9JI91	Q9JI91	ACTN2_MOUSE
20.7056	22.8171	21.4825	21.4375	21.7553	20.7389	19.0801	16.4683	19.5591	19.0992	17.4605	17.8071	17.7723	18.2409	17.0623	22.0359	21.9847	19.7497	21.0156	20.9388	acyl-CoA metabolic process [GO:0006637];acylglycerol catabolic process [GO:0046464];cellular response to cholesterol [GO:0071397];cellular response to low-density lipoprotein particle stimulus [GO:0071404];cholesterol biosynthetic process [GO:0006695];cholesterol homeostasis [GO:0042632];cholesterol metabolic process [GO:0008203];epithelial cell differentiation [GO:0030855];lipid catabolic proces…	cytoplasm [GO:0005737];cytosol [GO:0005829];endoplasmic reticulum [GO:0005783];endoplasmic reticulum lumen [GO:0005788];intracellular membrane-bounded organelle [GO:0043231];lipid droplet [GO:0005811]	all-trans-retinyl-palmitate hydrolase, all-trans-retinol forming activity [GO:0047376];carboxylic ester hydrolase activity [GO:0052689];fatty-acyl-ethyl-ester synthase activity [GO:0030339];methyl indole-3-acetate esterase activity [GO:0080030];sterol esterase activity [GO:0004771];triglyceride lipase activity [GO:0004806]	Carboxylesterase 1D (Carboxylesterase 3) (EC 3.1.1.1) (EC 3.1.1.67) (Fatty acid ethyl ester synthase) (FAEE synthase) (Triacylglycerol hydrolase) (TGH)	Ces1d Ces1 Ces3	FUNCTION: Major lipase in white adipose tissue. Involved in the metabolism of xenobiotics and of natural substrates. Hydrolyzes triacylglycerols and monoacylglycerols, with a preference for monoacylglycerols. The susceptibility of the substrate increases with decreasing acyl chain length of the fatty acid moiety. Catalyzes the synthesis of fatty acid ethyl esters (PubMed:15220344). Hydrolyzes ret…	-	-	-	-	Q8VCT4	EST1D_MOUSE	Ces1d	0.962935	-0.471689	-1.18644	0.69519	-	C(1)	+	+	-	+		+	4.48925	7.27273e-05	Q8VCT4	Q8VCT4	EST1D_MOUSE
26.9088	27.0401	26.7771	26.8504	26.8264	26.2499	26.4282	25.7821	26.4409	26.509	25.9066	26.1681	25.8069	25.7796	25.8599	26.8974	27.1115	26.527	26.8504	26.7389	extraocular skeletal muscle development [GO:0002074];muscle contraction [GO:0006936];positive regulation of gene expression [GO:0010628];positive regulation of protein secretion [GO:0050714];protein kinase A signaling [GO:0010737]	cytoskeleton [GO:0005856];M band [GO:0031430];myosin filament [GO:0032982];sarcomere [GO:0030017]	actin filament binding [GO:0051015];identical protein binding [GO:0042802];kinase binding [GO:0019900];protein homodimerization activity [GO:0042803];structural constituent of cytoskeleton [GO:0005200]	Myomesin-1 (Myomesin family member 1) (Skelemin)	Myom1	FUNCTION: May link the intermediate filament cytoskeleton to the M-disk of the myofibrils in striated muscle. May also contact myosin filaments. Also binds beta-integrins.	-	-	-	-	Q62234	MYOM1_MOUSE	Myom1	0.920583	-0.431247	-1.28453	0.795189	-	C(1)	+	+	-	+		+	5.64719	7.29483e-05	Q62234	Q62234	MYOM1_MOUSE
21.0493	20.895	20.9459	20.9098	21.0359	21.7836	21.5545	21.4923	21.6409	22.0156	21.5309	21.5165	21.3805	21.4273	21.5545	21.2006	20.9882	21.1825	21.1332	21.2125	cell morphogenesis [GO:0000902];endoplasmic reticulum to Golgi vesicle-mediated transport [GO:0006888];intracellular protein transport [GO:0006886];negative regulation of autophagosome assembly [GO:1902902];post-Golgi vesicle-mediated transport [GO:0006892];regulation of ER to Golgi vesicle-mediated transport [GO:0060628];regulation of protein transport [GO:0051223];response to hypoxia [GO:000166…	cis-Golgi network [GO:0005801];cytosol [GO:0005829];endoplasmic reticulum membrane [GO:0005789];Golgi cisterna membrane [GO:0032580];Golgi membrane [GO:0000139];Golgi-associated vesicle [GO:0005798];plasma membrane [GO:0005886]	protein N-terminus binding [GO:0047485];protein-containing complex binding [GO:0044877];syntaxin binding [GO:0019905]	Sec1 family domain-containing protein 1 (Syntaxin-binding protein 1-like 2)	Scfd1 Stxbp1l2	FUNCTION: Plays a role in SNARE-pin assembly and Golgi-to-ER retrograde transport via its interaction with COG4. Involved in vesicular transport between the endoplasmic reticulum and the Golgi (By similarity). {ECO:0000250}.	-	-	-	-	Q8BRF7	SCFD1_MOUSE	Scfd1	-1.16129	1.22538	0.521213	-0.585308	-	C(2)	+	+	-	+		+	6.48967	7.40741e-05	Q8BRF7	Q8BRF7	SCFD1_MOUSE
19.7418	19.0292	19.5647	19.5445	19.7024	20.5731	20.2877	20.3211	20.2989	20.654	20.4676	20.2989	20.4067	20.417	20.4972	20.0426	19.9459	19.7723	19.7492	20.0951	cell division [GO:0051301];endoplasmic reticulum to Golgi vesicle-mediated transport [GO:0006888];establishment of mitotic spindle orientation [GO:0000132];Golgi organization [GO:0007030];mitotic metaphase plate congression [GO:0007080];mitotic sister chromatid segregation [GO:0000070];mitotic spindle assembly checkpoint signaling [GO:0007094];protein localization to kinetochore [GO:0034501];prot…	cytosol [GO:0005829];Dsl1/NZR complex [GO:0070939];endoplasmic reticulum [GO:0005783];endoplasmic reticulum membrane [GO:0005789];kinetochore [GO:0000776];kinetochore microtubule [GO:0005828];lipid droplet [GO:0005811];nucleus [GO:0005634];RZZ complex [GO:1990423];spindle pole [GO:0000922]	-	Centromere/kinetochore protein zw10 homolog	Zw10	FUNCTION: Essential component of the mitotic checkpoint, which prevents cells from prematurely exiting mitosis. Required for the assembly of the dynein-dynactin and MAD1-MAD2 complexes onto kinetochores. Its function related to the spindle assembly machinery is proposed to depend on its association in the mitotic RZZ complex. Involved in regulation of membrane traffic between the Golgi and the en…	-	-	-	-	O54692	ZW10_MOUSE	Zw10	-1.33388	0.858309	0.835482	-0.359911	-	C(0)	+	+	-	+		+	5.7893	7.43034e-05	O54692	O54692	ZW10_MOUSE
25.3745	25.673	25.5135	25.4457	25.726	24.2891	24.5812	23.8764	24.4234	24.239	23.6209	24.6264	24.6757	23.6209	23.7995	25.4769	25.4707	24.7543	25.0854	25.1293	brown fat cell differentiation [GO:0050873];protein transport [GO:0015031]	cytosol [GO:0005829];fibrillar center [GO:0001650];membrane [GO:0016020];nucleolus [GO:0005730]	methanethiol oxidase activity [GO:0018549];selenium binding [GO:0008430]	Methanethiol oxidase (MTO) (EC 1.8.3.4) (56 kDa selenium-binding protein) (SBP56) (SP56) (Selenium-binding protein 1);Selenium-binding protein 2 (56 kDa acetaminophen-binding protein) (AP56)	Selenbp1 Lpsb;Selenbp2 Lpsb2	FUNCTION: Catalyzes the oxidation of methanethiol, an organosulfur compound known to be produced in substantial amounts by gut bacteria (PubMed:29255262). Selenium-binding protein which may be involved in the sensing of reactive xenobiotics in the cytoplasm. May be involved in intra-Golgi protein transport (By similarity). {ECO:0000250|UniProtKB:Q8VIF7, ECO:0000269|PubMed:29255262}.;FUNCTION: Sel…	-	-	-	-	P17563;Q63836	SBP1_MOUSE;SBP2_MOUSE	Selenbp1;Selenbp2	1.13236	-0.712086	-1.02293	0.602649	-	C(1)	+	+	-	+		+	5.10594	7.45342e-05	P17563;Q63836	P17563;Q63836	SBP1_MOUSE;SBP2_MOUSE
18.4093	17.5973	18.0572	18.0364	18.1123	15.2069	17.059	16.99	16.709	15.5552	15.1924	16.4622		14.8152	14.2036	17.5259	17.817	17.5509	18.0311	18.3138	bile acid signaling pathway [GO:0038183];cellular response to oleic acid [GO:0071400];cellular triglyceride homeostasis [GO:0035356];cholesterol homeostasis [GO:0042632];diacylglycerol biosynthetic process [GO:0006651];diacylglycerol metabolic process [GO:0046339];fat pad development [GO:0060613];fatty acid homeostasis [GO:0055089];glycerol metabolic process [GO:0006071];lipid metabolic process […	cytosol [GO:0005829];endoplasmic reticulum [GO:0005783];endoplasmic reticulum membrane [GO:0005789];integral component of endoplasmic reticulum membrane [GO:0030176];integral component of membrane [GO:0016021];intracellular membrane-bounded organelle [GO:0043231];lipid droplet [GO:0005811];membrane [GO:0016020];perinuclear endoplasmic reticulum membrane [GO:1990578];perinuclear region of cytoplas…	2-acylglycerol O-acyltransferase activity [GO:0003846];diacylglycerol O-acyltransferase activity [GO:0004144];O-acyltransferase activity [GO:0008374];protein homodimerization activity [GO:0042803];retinol O-fatty-acyltransferase activity [GO:0050252]	Diacylglycerol O-acyltransferase 2 (EC 2.3.1.20) (Acyl-CoA retinol O-fatty-acyltransferase) (ARAT) (Retinol O-fatty-acyltransferase) (EC 2.3.1.76) (Diglyceride acyltransferase 2)	Dgat2	FUNCTION: Essential acyltransferase that catalyzes the terminal and only committed step in triacylglycerol synthesis by using diacylglycerol and fatty acyl CoA as substrates. Required for synthesis and storage of intracellular triglycerides. Probably plays a central role in cytosolic lipid accumulation. In liver, is primarily responsible for incorporating endogenously synthesized fatty acids into…	-	-	-	-	Q9DCV3	DGAT2_MOUSE	Dgat2	0.868464	-0.487044	-1.37254	0.716608	-	C(1)	+	+	-	+		+	4.65778	7.47664e-05	Q9DCV3	Q9DCV3	DGAT2_MOUSE
19.4858	19.2167	19.5224	19.2276	19.8113	20.1079	20.5545	20.3211	20.6714	20.9812	20.1704	20.0292	20.6006	20.3962	20.3538	19.5663	19.2879	19.4841	19.7696	19.4608	aging [GO:0007568];astrocyte development [GO:0014002];astrocyte differentiation [GO:0048708];hippocampus development [GO:0021766];myelination [GO:0042552];oligodendrocyte development [GO:0014003];ovarian follicle development [GO:0001541];positive regulation of apoptotic process [GO:0043065];positive regulation of translation [GO:0045727];positive regulation of translational initiation [GO:0045948…	cytoplasm [GO:0005737];cytosol [GO:0005829];eukaryotic translation initiation factor 2B complex [GO:0005851];nucleus [GO:0005634]	guanyl-nucleotide exchange factor activity [GO:0005085];translation initiation factor activity [GO:0003743];translation initiation factor binding [GO:0031369]	Translation initiation factor eIF-2B subunit epsilon (eIF-2B GDP-GTP exchange factor subunit epsilon)	Eif2b5	FUNCTION: Catalyzes the exchange of eukaryotic initiation factor 2-bound GDP for GTP. {ECO:0000250}.	-	-	-	-	Q8CHW4	EI2BE_MOUSE	Eif2b5	-0.949664	1.09854	0.684541	-0.83342	-	C(2)	+	+	-	+		+	5.4335	7.5e-05	Q8CHW4	Q8CHW4	EI2BE_MOUSE
19.7809	19.7199	19.9316	19.653	19.8643	18.9522	19.254	18.8555	18.9556	18.741	19.0042	19.2406	18.742	19.2104	18.9736	19.8767	19.8358	19.7936	19.31	19.8003	actin cytoskeleton organization [GO:0030036];activation of GTPase activity [GO:0090630];brain development [GO:0007420];inner ear morphogenesis [GO:0042472];intracellular signal transduction [GO:0035556];modulation of chemical synaptic transmission [GO:0050804];negative regulation of blood vessel remodeling [GO:0060313];negative regulation of cell migration [GO:0030336];negative regulation of cell…	axon [GO:0030424];cytosol [GO:0005829];dendritic spine [GO:0043197];glutamatergic synapse [GO:0098978];membrane [GO:0016020];plasma membrane [GO:0005886];postsynaptic density, intracellular component [GO:0099092];Schaffer collateral - CA1 synapse [GO:0098685]	GTPase activator activity [GO:0005096];guanyl-nucleotide exchange factor activity [GO:0005085]	Active breakpoint cluster region-related protein	Abr	FUNCTION: Protein with a unique structure having two opposing regulatory activities toward small GTP-binding proteins. The C-terminus is a GTPase-activating protein domain which stimulates GTP hydrolysis by RAC1, RAC2 and CDC42. Accelerates the intrinsic rate of GTP hydrolysis of RAC1 or CDC42, leading to down-regulation of the active GTP-bound form. The central Dbl homology (DH) domain functions…	-	-	-	-	Q5SSL4	ABR_MOUSE	Abr	0.989622	-1.0085	-0.811853	0.830731	-	C(1)	+	+	-	+		+	5.80055	7.52351e-05	Q5SSL4	Q5SSL4	ABR_MOUSE
22.953	23.0071	22.6497	22.8152	22.5938	23.867	23.5045	23.1946	24.1095	24.2607	23.8576	24.1795	23.8093	23.848	24.0772	22.8346	23.2243	22.8442	23.0886	22.9152	actin cytoskeleton organization [GO:0030036];actin filament-based process [GO:0030029];cellular response to interferon-gamma [GO:0071346];epithelial cell morphogenesis [GO:0003382];keratinocyte development [GO:0003334];muscle cell development [GO:0055001];skeletal muscle tissue development [GO:0007519]	actin cytoskeleton [GO:0015629];brush border [GO:0005903];cell cortex [GO:0005938];cytoplasm [GO:0005737];cytosol [GO:0005829];focal adhesion [GO:0005925];neuron projection [GO:0043005];neuronal cell body [GO:0043025];nucleus [GO:0005634];phagocytic vesicle [GO:0045335];plasma membrane [GO:0005886];sarcolemma [GO:0042383];sarcoplasm [GO:0016528];stress fiber [GO:0001725];Z disc [GO:0030018]	actin binding [GO:0003779];actin filament binding [GO:0051015];ankyrin binding [GO:0030506];cytoskeletal protein binding [GO:0008092];identical protein binding [GO:0042802]	Filamin-B (FLN-B) (ABP-280-like protein) (Actin-binding-like protein) (Beta-filamin);Filamin-C (FLN-C) (ABP-280-like protein) (ABP-L) (Actin-binding-like protein) (Filamin-2) (Gamma-filamin)	Flnb;Flnc Abpl Fln2	FUNCTION: Connects cell membrane constituents to the actin cytoskeleton. May promote orthogonal branching of actin filaments and links actin filaments to membrane glycoproteins. Anchors various transmembrane proteins to the actin cytoskeleton (By similarity). {ECO:0000250}.;FUNCTION: Muscle-specific filamin, which plays a central role in muscle cells, probably by functioning as a large actin-cros…	-	-	-	-	Q8VHX6;Q80X90	FLNB_MOUSE;FLNC_MOUSE	Flnb;Flnc	-1.0505	0.737231	1.0409	-0.727634	-	C(0)	+	+	-	+		+	5.378	7.54717e-05	Q80X90;Q8VHX6	Q8VHX6;Q80X90	FLNB_MOUSE;FLNC_MOUSE
22.2736	22.5165	22.741	22.6453	22.4015	21.502	22.2006	21.4626	22.1642	21.9601	20.9024	21.5451	21.5777	21.4526	21.2125	22.4849	22.743	22.1795	22.9334	22.7796	actin filament-based movement [GO:0030048];adult heart development [GO:0007512];ATP metabolic process [GO:0046034];atrial cardiac muscle tissue morphogenesis [GO:0055009];cardiac muscle cell development [GO:0055013];cardiac muscle contraction [GO:0060048];cardiac muscle hypertrophy in response to stress [GO:0014898];in utero embryonic development [GO:0001701];muscle contraction [GO:0006936];muscl…	A band [GO:0031672];contractile fiber [GO:0043292];cytoplasm [GO:0005737];cytoplasmic ribonucleoprotein granule [GO:0036464];intercalated disc [GO:0014704];mitochondrion [GO:0005739];muscle myosin complex [GO:0005859];myofibril [GO:0030016];myosin complex [GO:0016459];myosin filament [GO:0032982];stress fiber [GO:0001725];Z disc [GO:0030018]	actin filament binding [GO:0051015];ATP binding [GO:0005524];calcium-dependent ATPase activity [GO:0030899];calmodulin binding [GO:0005516];double-stranded RNA binding [GO:0003725];identical protein binding [GO:0042802];microfilament motor activity [GO:0000146];motor activity [GO:0003774];protein kinase binding [GO:0019901];protein-containing complex binding [GO:0044877]	Myosin-1 (Myosin heavy chain 1) (Myosin heavy chain 2x) (MyHC-2x) (Myosin heavy chain, skeletal muscle, adult 1);Myosin-3 (Myosin heavy chain 3);Myosin-4 (Myosin heavy chain 2b) (MyHC-2b) (Myosin heavy chain 4);Myosin-6 (Myosin heavy chain 6) (Myosin heavy chain, cardiac muscle alpha isoform) (MyHC-alpha);Myosin-8 (Myosin heavy chain 8) (Myosin heavy chain, skeletal muscle, perinatal) (MyHC-perin…	Myh1;Myh3 Myhse;Myh4;Myh6 Myhca;Myh8 Myhsp	FUNCTION: Muscle contraction.	-	-	-	-	G3UW82;Q02566;E9Q264;P13541;Q5SX39;P13542;Q5SX40	MYH1_MOUSE;MYH3_MOUSE;MYH4_MOUSE;MYH6_MOUSE;MYH8_MOUSE	Myh1;Myh3;Myh4;Myh6;Myh8	0.743531	-0.389278	-1.28467	0.930415	-	C(1)	+	+	-	+		+	5.19939	8.09249e-05	P13541;P13542;Q02566;Q5SX39;Q5SX40	G3UW82;Q02566;E9Q264;P13541;Q5SX39;P13542;Q5SX40	MYH1_MOUSE;MYH3_MOUSE;MYH4_MOUSE;MYH6_MOUSE;MYH8_MOUSE
19.4976	19.4797	19.3791	19.4552	19.5309	20.2185	20.002	20.3101	19.8945	19.9742	20.2989	19.9459	20.2066	20.1946	20.2877	19.7458	19.5105	19.2938	19.6463	19.639	apoptotic process involved in development [GO:1902742];axon development [GO:0061564];Cajal body organization [GO:0030576];cell population proliferation [GO:0008283];cellular response to epidermal growth factor stimulus [GO:0071364];DNA endoreduplication [GO:0042023];inner cell mass cell proliferation [GO:0001833];microtubule cytoskeleton organization [GO:0000226];mRNA processing [GO:0006397];nega…	axon [GO:0030424];Cajal body [GO:0015030];cytoplasm [GO:0005737];Gemini of coiled bodies [GO:0097504];growth cone [GO:0030426];neuronal cell body [GO:0043025];nucleolus [GO:0005730];nucleoplasm [GO:0005654];nucleus [GO:0005634];perikaryon [GO:0043204];perinuclear region of cytoplasm [GO:0048471]	receptor tyrosine kinase binding [GO:0030971];translation initiation factor binding [GO:0031369];zinc ion binding [GO:0008270]	Zinc finger protein ZPR1 (Zinc finger protein 259)	Zpr1 Zfp259 Znf259	FUNCTION: Acts as a signaling molecule that communicates proliferative growth signals from the cytoplasm to the nucleus. Plays a role for the localization and accumulation of the survival motor neuron protein SMN1 in sub-nuclear bodies, including gems and Cajal bodies. Induces neuron differentiation and stimulates axonal growth and formation of growth cone in spinal cord motor neurons. Plays a ro…	-	-	-	-	Q62384	ZPR1_MOUSE	Zpr1	-1.05598	0.752149	1.06825	-0.764423	-	C(0)	+	+	-	+		+	6.13527	8.11594e-05	Q62384	Q62384	ZPR1_MOUSE
17.7776	17.4336	17.6925	17.5036	17.8729	18.9351	18.9286	18.8632	18.2382	18.6409	19.0691	18.4205	19.3033	19.2879	19.1773	17.7428	18.5311	18.2364	18.3281	18.2428	maturation of SSU-rRNA [GO:0030490];positive regulation of transcription of nucleolar large rRNA by RNA polymerase I [GO:1901838]	nucleolus [GO:0005730];t-UTP complex [GO:0034455]	-	Nucleolar protein 11	Nol11	FUNCTION: Ribosome biogenesis factor. May be required for both optimal rDNA transcription and small subunit (SSU) pre-rRNA processing at sites A', A0, 1 and 2b (By similarity). {ECO:0000250|UniProtKB:Q9H8H0}.	-	-	-	-	Q8BJW5	NOL11_MOUSE	Nol11	-1.28324	0.5266	1.08802	-0.331388	-	C(0)	+	+	-	+		+	5.18706	8.13953e-05	Q8BJW5	Q8BJW5	NOL11_MOUSE
18.994	19.0407	19.3594	19.2444	19.2243	17.9166	18.3151	17.5486	17.6387	16.7522	17.7662	16.5393	18.0106	17.9908	17.7921	19.257	18.9574	19.4565	18.952	18.9046	intracellular protein transport [GO:0006886];long-term synaptic depression [GO:0060292]	dendritic spine [GO:0043197];early endosome membrane [GO:0031901];integral component of membrane [GO:0016021];integral component of plasma membrane [GO:0005887];perikaryon [GO:0043204];postsynaptic density [GO:0014069];postsynaptic density membrane [GO:0098839];recycling endosome membrane [GO:0055038]	-	SorCS2 104 kDa chain;SorCS2 18 kDa chain];VPS10 domain-containing receptor SorCS2 [Cleaved into: SorCS2 122 kDa chain	Sorcs2	FUNCTION: The heterodimer formed by NGFR and SORCS2 functions as receptor for the precursor forms of NGF (proNGF) and BDNF (proBDNF) (PubMed:22155786, PubMed:24908487, PubMed:27457814, PubMed:29909994). ProNGF and proBDNF binding both promote axon growth cone collapse (in vitro) (PubMed:24908487). Plays a role in the regulation of dendritic spine density in hippocampus neurons (PubMed:29909994). …	-	-	-	-	Q9EPR5	SORC2_MOUSE	Sorcs2	0.923946	-0.876258	-0.893157	0.845469	-	C(1)	+	+	-	+		+	4.83944	8.16327e-05	Q9EPR5	Q9EPR5	SORC2_MOUSE
17.6993	15.5338	15.8798	15.8377	15.6774	18.463	18.3454	17.6963	18.4389	17.8753	18.4661	18.2368	18.4339	18.1679	18.9365	17.4385	16.0713	17.2295	16.1536	16.6541	B cell proliferation [GO:0042100];CTP biosynthetic process [GO:0006241];'de novo' CTP biosynthetic process [GO:0044210];glutamine metabolic process [GO:0006541];pyrimidine nucleobase biosynthetic process [GO:0019856];T cell proliferation [GO:0042098]	cytoophidium [GO:0097268];cytoplasm [GO:0005737];cytosol [GO:0005829];mitochondrion [GO:0005739]	ATP binding [GO:0005524];CTP synthase activity [GO:0003883];identical protein binding [GO:0042802]	CTP synthase 1 (EC 6.3.4.2) (CTP synthetase 1) (UTP--ammonia ligase 1);CTP synthase 2 (EC 6.3.4.2) (CTP synthetase 2) (CTPsH) (UTP--ammonia ligase 2)	Ctps1 Ctps;Ctps2	FUNCTION: Catalyzes the ATP-dependent amination of UTP to CTP with either L-glutamine or ammonia as the source of nitrogen. Constitutes the rate-limiting enzyme in the synthesis of cytosine nucleotides (By similarity). {ECO:0000250}.;FUNCTION: This enzyme is involved in the de novo synthesis of CTP, a precursor of DNA, RNA and phospholipids. Catalyzes the ATP-dependent amination of UTP to CTP wit…	-	-	-	-	P70303;P70698	PYRG1_MOUSE;PYRG2_MOUSE	Ctps1;Ctps2	-1.11822	0.725509	0.982831	-0.590118	-	C(0)	+	+	-	+		+	4.67338	8.18713e-05	P70303;P70698	P70303;P70698	PYRG1_MOUSE;PYRG2_MOUSE
19.5689	19.0875	19.4829	19.2001	19.6347	20.5165	20.2302	20.3321	20.5261	20.3101	20.2989	19.8668	20.2535	20.0559	20.265	19.5562	19.2145	19.9073	19.5107	19.6736	ammonium import across plasma membrane [GO:0140157];cell volume homeostasis [GO:0006884];cellular hypotonic response [GO:0071476];cellular hypotonic salinity response [GO:0071477];chemical synaptic transmission [GO:0007268];chloride ion homeostasis [GO:0055064];chloride transmembrane transport [GO:1902476];ion transport [GO:0006811];potassium ion homeostasis [GO:0055075];potassium ion import acro…	axon [GO:0030424];basolateral plasma membrane [GO:0016323];integral component of membrane [GO:0016021];integral component of plasma membrane [GO:0005887];synapse [GO:0045202]	ammonium transmembrane transporter activity [GO:0008519];potassium ion transmembrane transporter activity [GO:0015079];potassium:chloride symporter activity [GO:0015379];protein kinase binding [GO:0019901]	Solute carrier family 12 member 4 (Electroneutral potassium-chloride cotransporter 1) (Erythroid K-Cl cotransporter 1) (mKCC1);Solute carrier family 12 member 6 (Electroneutral potassium-chloride cotransporter 3) (K-Cl cotransporter 3)	Slc12a4 Kcc1;Slc12a6 Kcc3	FUNCTION: Mediates electroneutral potassium-chloride cotransport when activated by cell swelling. May contribute to cell volume homeostasis in single cells. May be involved in the regulation of basolateral Cl(-) exit in NaCl absorbing epithelia.;FUNCTION: Mediates electroneutral potassium-chloride cotransport. May be activated by cell swelling. May contribute to cell volume homeostasis in single …	-	-	-	-	Q9JIS8;Q924N4	S12A4_MOUSE;S12A6_MOUSE	Slc12a4;Slc12a6	-1.07807	1.14249	0.614463	-0.678888	-	C(2)	+	+	-	+		+	5.59828	8.21114e-05	Q924N4;Q9JIS8	Q9JIS8;Q924N4	S12A4_MOUSE;S12A6_MOUSE
22.155	22.0088	22.1825	22.1332	22.0258	20.8576	21.5356	21.1946	20.9812	20.4576	20.8269	21.4526	20.2877	21.2933	21.1395	22.0054	21.9985	22.3184	22.5404	22.3266	glycogen metabolic process [GO:0005977];regulation of glycogen biosynthetic process [GO:0005979];regulation of glycogen catabolic process [GO:0005981]	glycogen granule [GO:0042587];intracellular membrane-bounded organelle [GO:0043231];protein phosphatase type 1 complex [GO:0000164]	enzyme binding [GO:0019899];glycogen binding [GO:2001069];phosphoprotein phosphatase activity [GO:0004721];protein phosphatase 1 binding [GO:0008157]	Protein phosphatase 1 regulatory subunit	Ppp1r3d	-	-	-	-	-	A2AJW4	A2AJW4_MOUSE	Ppp1r3d	0.786144	-0.886495	-0.894616	0.994968	-	C(1)	+	+	-	+		+	5.08597	8.23529e-05	A2AJW4	A2AJW4	A2AJW4_MOUSE
19.3174	19.3476	19.2984	19.305	19.2768	19.8833	19.7463	19.6066	19.8929	19.8565	19.7316	19.6609	19.593	19.5947	19.6472	19.3809	19.3892	19.3661	19.3411	19.3857	cell differentiation [GO:0030154];spermatogenesis [GO:0007283]	cytosol [GO:0005829];endoplasmic reticulum-Golgi intermediate compartment [GO:0005793];extrinsic component of Golgi membrane [GO:0090498];Golgi apparatus [GO:0005794];Golgi cisterna membrane [GO:0032580];Golgi membrane [GO:0000139];nucleolus [GO:0005730];nucleoplasm [GO:0005654]	-	Golgin subfamily A member 3 (Golgin-160) (Male-enhanced antigen 2) (MEA-2)	Golga3 Mea2	FUNCTION: Plays an important role in spermatogenesis and/or testis development. Probably identical with the serologically detectable male antigen (SDM). Probably involved in maintaining Golgi structure. {ECO:0000269|PubMed:11835574}.	-	-	-	-	P55937	GOGA3_MOUSE	Golga3	-1.06592	1.27736	0.549333	-0.76077	-	C(2)	+	+	-	+		+	7.94201	8.25959e-05	P55937	P55937	GOGA3_MOUSE
17.0092	16.5917	16.885	16.66	17.0632	17.6609	17.799	17.5284	17.259	17.6549	17.5976	17.3617	17.8521	17.7761	17.7867	17.0397	16.9738	16.8416	16.7654	17.0195	positive regulation of protein binding [GO:0032092];positive regulation of protein localization to nucleolus [GO:1904751];positive regulation of RNA biosynthetic process [GO:1902680];protein transport [GO:0015031];ribosomal large subunit export from nucleus [GO:0000055]	cytoplasm [GO:0005737];nucleolus [GO:0005730];nucleoplasm [GO:0005654];nucleus [GO:0005634]	protein-macromolecule adaptor activity [GO:0030674];ribosomal large subunit binding [GO:0043023]	60S ribosomal export protein NMD3	Nmd3	FUNCTION: Acts as an adapter for the XPO1/CRM1-mediated export of the 60S ribosomal subunit. {ECO:0000250}.	-	-	-	-	Q99L48	NMD3_MOUSE	Nmd3	-1.012	0.791533	1.02204	-0.801569	-	C(0)	+	+	-	+		+	5.75927	8.28402e-05	Q99L48	Q99L48	NMD3_MOUSE
16.7593	17.2848	17.0996	16.806	16.9204	17.9301	17.9991	17.7281	18.0571	18.0046	17.8893	17.9767	17.7456	17.5961	18.0208	16.8388	17.6651	16.8183	16.8715	16.9018	activation of GTPase activity [GO:0090630];autophagy [GO:0006914];intracellular protein transport [GO:0006886];regulation of autophagosome maturation [GO:1901096]	autophagosome [GO:0005776];cytoplasmic vesicle [GO:0031410]	GTPase activator activity [GO:0005096]	TBC1 domain family member 25	Tbc1d25	FUNCTION: Acts as a GTPase-activating protein specific for RAB33B. Involved in the regulation of autophagosome maturation, the process in which autophagosomes fuse with endosomes and lysosomes. {ECO:0000250}.	-	-	-	-	A1A5B6	TBC25_MOUSE	Tbc1d25	-0.946449	0.999648	0.802786	-0.855985	-	C(0)	+	+	-	+		+	5.43535	8.30861e-05	A1A5B6	A1A5B6	TBC25_MOUSE
19.002	19.3268	19.4545	19.4965	19.131	18.3206	18.2817	18.4984	18.0376	17.7503	17.8614	18.3118	18.4587	18.2241	17.9815	19.1404	18.9186	18.7177	18.4845	18.7865	cellular response to DNA damage stimulus [GO:0006974];peptidyl-glutamate ADP-deribosylation [GO:0140291];protein de-ADP-ribosylation [GO:0051725];purine nucleoside metabolic process [GO:0042278]	nucleolus [GO:0005730];nucleoplasm [GO:0005654];site of DNA damage [GO:0090734]	ADP-ribosylglutamate hydrolase activity [GO:0140293];O-acetyl-ADP-ribose deacetylase activity [GO:0061463];purine nucleoside binding [GO:0001883]	ADP-ribose glycohydrolase OARD1 (O-acetyl-ADP-ribose deacetylase 1) (EC 3.5.1.-) (Terminal ADP-ribose protein glycohydrolase 1) ([Protein ADP-ribosylglutamate] hydrolase OARD1) (EC 3.2.2.-)	Oard1	FUNCTION: ADP-ribose glycohydrolase that hydrolyzes ADP-ribose and acts on different substrates, such as proteins ADP-ribosylated on glutamate and O-acetyl-ADP-D-ribose. Specifically acts as a glutamate mono-ADP-ribosylhydrolase by mediating the removal of mono-ADP-ribose attached to glutamate residues on proteins. Does not act on poly-ADP-ribosylated proteins: the poly-ADP-ribose chain of poly-A…	-	-	-	-	Q8R5F3	OARD1_MOUSE	Oard1	1.29989	-0.833544	-0.853286	0.386937	-	C(1)	+	+	-	+		+	5.38895	8.33333e-05	Q8R5F3	Q8R5F3	OARD1_MOUSE
17.2292	16.5838	16.9533	16.243	16.9268	15.4579	16.2994	15.9767	16.0514	15.0856	15.458	15.8238	15.3978	15.3358	14.969	16.8191	17.3829	16.5999	16.8714	17.2719	activation of Janus kinase activity [GO:0042976];activation of MAPK activity [GO:0000187];cellular response to hormone stimulus [GO:0032870];cytokine-mediated signaling pathway [GO:0019221];endocytosis [GO:0006897];growth hormone receptor signaling pathway [GO:0060396];hormone metabolic process [GO:0042445];hormone-mediated signaling pathway [GO:0009755];insulin-like growth factor receptor signal…	cell surface [GO:0009986];cytoplasm [GO:0005737];cytoplasmic ribonucleoprotein granule [GO:0036464];cytosol [GO:0005829];external side of plasma membrane [GO:0009897];extracellular region [GO:0005576];extracellular space [GO:0005615];extrinsic component of membrane [GO:0019898];growth hormone receptor complex [GO:0070195];integral component of membrane [GO:0016021];integral component of plasma me…	cytokine binding [GO:0019955];cytokine receptor activity [GO:0004896];growth factor binding [GO:0019838];growth hormone receptor activity [GO:0004903];identical protein binding [GO:0042802];peptide hormone binding [GO:0017046];protein homodimerization activity [GO:0042803];protein kinase binding [GO:0019901];protein phosphatase binding [GO:0019903];SH2 domain binding [GO:0042169]	Growth hormone receptor (GH receptor) (Somatotropin receptor) [Cleaved into: Growth hormone-binding protein (GH-binding protein) (GHBP) (Serum-binding protein)]	Ghr	FUNCTION: Receptor for pituitary gland growth hormone involved in regulating postnatal body growth. On ligand binding, couples to, and activates the JAK2/STAT5 pathway (By similarity). {ECO:0000250}.;FUNCTION: The soluble form (GHBP) acts as a reservoir of growth hormone in plasma and may be a modulator/inhibitor of GH signaling.	-	-	-	-	P16882	GHR_MOUSE	Ghr	0.7325	-0.615714	-1.11788	1.0011	-	C(1)	+	+	-	+		+	4.97441	8.35821e-05	P16882	P16882	GHR_MOUSE
20.895	20.9672	21.1825	20.9672	20.7955	20.4676	20.1946	19.2284	19.554	19.8919	19.9459	19.3382	19.0954	19.9742	19.5206	21.2933	21.2419	20.5638	20.7223	21.0292	actin cytoskeleton organization [GO:0030036];actin cytoskeleton reorganization [GO:0031532];excitatory chemical synaptic transmission [GO:0098976];heart development [GO:0007507];muscle structure development [GO:0061061];positive regulation of stress fiber assembly [GO:0051496]	actin cytoskeleton [GO:0015629];adherens junction [GO:0005912];cytoplasm [GO:0005737];cytoskeleton [GO:0005856];dendritic spine [GO:0043197];early endosome lumen [GO:0031905];early endosome membrane [GO:0031901];filamentous actin [GO:0031941];lamellipodium [GO:0030027];nucleus [GO:0005634];perinuclear region of cytoplasm [GO:0048471];postsynaptic membrane [GO:0045211];recycling endosome lumen [GO…	actin binding [GO:0003779];actinin binding [GO:0042805];alpha-actinin binding [GO:0051393];metal ion binding [GO:0046872];muscle alpha-actinin binding [GO:0051371];protein homodimerization activity [GO:0042803];protein phosphatase binding [GO:0019903]	PDZ and LIM domain protein 4 (LIM protein RIL) (Reversion-induced LIM protein)	Pdlim4 Ril	FUNCTION: Suppresses SRC activation by recognizing and binding to active SRC and facilitating PTPN13-mediated dephosphorylation of SRC 'Tyr-419' leading to its inactivation. Inactivated SRC dissociates from this protein allowing the initiation of a new SRC inactivation cycle. Involved in reorganization of the actin cytoskeleton (By similarity). In nonmuscle cells, binds to ACTN1 (alpha-actinin-1)…	-	-	-	-	P70271	PDLI4_MOUSE	Pdlim4	0.873606	-0.673016	-1.08638	0.88579	-	C(1)	+	+	-	+		+	5.03025	8.38323e-05	P70271	P70271	PDLI4_MOUSE
15.5839	16.6828	15.8181	15.527	15.4081	17.316	16.612	16.5189	16.5518	16.7639	17.5294	17.016	17.5576	17.7577	17.5495	16.5131	15.8357	16.2388	15.747	16.1143	phagocytosis [GO:0006909];respiratory burst [GO:0045730];superoxide anion generation [GO:0042554];superoxide metabolic process [GO:0006801]	cytoplasm [GO:0005737];cytosol [GO:0005829];endosome membrane [GO:0010008];membrane [GO:0016020];NADPH oxidase complex [GO:0043020]	molecular adaptor activity [GO:0060090];phosphatidylinositol-3-phosphate binding [GO:0032266];superoxide-generating NAD(P)H oxidase activity [GO:0016175];superoxide-generating NADPH oxidase activator activity [GO:0016176]	Neutrophil cytosol factor 4 (NCF-4) (Neutrophil NADPH oxidase factor 4) (p40-phox) (p40phox)	Ncf4	FUNCTION: Component of the NADPH-oxidase, a multicomponent enzyme system responsible for the oxidative burst in which electrons are transported from NADPH to molecular oxygen, generating reactive oxidant intermediates. It may be important for the assembly and/or activation of the NADPH-oxidase complex. {ECO:0000269|PubMed:8995189}.	-	-	-	-	P97369	NCF4_MOUSE	Ncf4	-1.002	0.303367	1.30732	-0.608687	-	C(0)	+	+	-	+		+	5.00792	8.40841e-05	P97369	P97369	NCF4_MOUSE
21.823	21.2185	21.8764	21.4375	21.5451	20.5915	21.1704	20.3211	20.7389	20.4972	20.5356	20.8034	20.4676	20.5069	20.5069	21.2821	21.6584	21.2593	21.4676	21.4626	lipid droplet formation [GO:0140042];lipid droplet organization [GO:0034389];lipid storage [GO:0019915];phospholipid biosynthetic process [GO:0008654];positive regulation of sequestering of triglyceride [GO:0010890]	endoplasmic reticulum membrane [GO:0005789];integral component of endoplasmic reticulum membrane [GO:0030176]	diacylglycerol binding [GO:0019992];triglyceride binding [GO:0017129]	Fat storage-inducing transmembrane protein 1 (Fat-inducing protein 1)	Fitm1 Fit1	FUNCTION: Plays an important role in the formation of lipid droplets (LDs) which are storage organelles at the center of lipid and energy homeostasis (PubMed:18160536, PubMed:22106267) (By similarity). Directly binds to diacylglycerol (DAGs) and triacylglycerol (PubMed:22106267) (By similarity). {ECO:0000255|HAMAP-Rule:MF_03229, ECO:0000269|PubMed:18160536, ECO:0000269|PubMed:22106267}.	-	-	-	-	Q91V79	FITM1_MOUSE	Fitm1	1.05079	-0.795101	-0.996032	0.740345	-	C(1)	+	+	-	+		+	5.45565	8.43373e-05	Q91V79	Q91V79	FITM1_MOUSE
19.9882	19.6182	19.9601	19.3094	19.8309	20.6971	20.0951	20.4676	20.6886	20.7223	20.9316	20.68	20.5545	20.8113	20.7796	19.8195	20.0156	20.0951	19.8856	20.0156	response to unfolded protein [GO:0006986];ubiquitin-dependent ERAD pathway [GO:0030433]	cytosol [GO:0005829];endoplasmic reticulum [GO:0005783];endoplasmic reticulum membrane [GO:0005789];nuclear envelope [GO:0005635]	-	UBX domain-containing protein 4 (Erasin) (UBX domain-containing protein 2)	Ubxn4 Ubxd2 Ubxdc1	FUNCTION: Involved in endoplasmic reticulum-associated protein degradation (ERAD). Acts as a platform to recruit both UBQLN1 and VCP to the ER during ERAD. {ECO:0000250|UniProtKB:Q92575}.	-	-	-	-	Q8VCH8	UBXN4_MOUSE	Ubxn4	-1.12121	0.632215	1.11274	-0.623744	-	C(0)	+	+	-	+		+	5.49151	8.4507e-05	Q8VCH8	Q8VCH8	UBXN4_MOUSE
23.1379	23.0592	23.2229	22.8385	22.9654	22.4144	22.5662	21.9566	22.4221	22.3376	21.8307	22.5237	21.8346	22.391	22.3457	23.1127	23.2463	23.0723	23.1612	23.1143	cellular calcium ion homeostasis [GO:0006874];cytoplasmic microtubule organization [GO:0031122];endoplasmic reticulum membrane organization [GO:0090158];heart contraction [GO:0060047];negative regulation of release of sequestered calcium ion into cytosol [GO:0051280];positive regulation of release of sequestered calcium ion into cytosol [GO:0051281];positive regulation of ryanodine-sensitive calc…	calcium channel complex [GO:0034704];cytosol [GO:0005829];endoplasmic reticulum [GO:0005783];intracellular membrane-bounded organelle [GO:0043231];junctional membrane complex [GO:0030314];junctional sarcoplasmic reticulum membrane [GO:0014701];membrane [GO:0016020];plasma membrane [GO:0005886];sarcoplasmic reticulum [GO:0016529]	signaling receptor binding [GO:0005102];transmembrane transporter binding [GO:0044325]	Triadin	Trdn	FUNCTION: Contributes to the regulation of lumenal Ca2+ release via the sarcoplasmic reticulum calcium release channels RYR1 and RYR2, a key step in triggering skeletal and heart muscle contraction. Required for normal organization of the triad junction, where T-tubules and the sarcoplasmic reticulum terminal cisternae are in close contact. Required for normal skeletal muscle strength (PubMed:198…	-	-	-	-	E9Q9K5	TRDN_MOUSE	Trdn	0.793316	-0.731016	-1.06432	1.00202	-	C(1)	+	+	-	+		+	5.57162	8.45921e-05	E9Q9K5	E9Q9K5	TRDN_MOUSE
22.8783	23.1795	22.8783	23.1301	23.3239	22.1976	22.6209	21.7182	22.2448	22.1395	21.8538	22.2593	21.2877	21.8651	21.2066	22.6164	22.8538	22.6431	22.9584	22.8461	regulation of release of sequestered calcium ion into cytosol by sarcoplasmic reticulum [GO:0010880]	extracellular region [GO:0005576];longitudinal sarcoplasmic reticulum [GO:0014801];sarcoplasmic reticulum membrane [GO:0033017]	NAD-retinol dehydrogenase activity [GO:0004745]	Dehydrogenase/reductase SDR family member 7C (EC 1.1.-.-) (Short-chain dehydrogenase/reductase family 32C member 2)	Dhrs7c Sdr32c2	FUNCTION: Putative oxidoreductase. {ECO:0000305}.	-	-	-	-	Q8CHS7	DRS7C_MOUSE	Dhrs7c	1.07441	-0.419221	-1.23754	0.582351	-	C(1)	+	+	-	+		+	5.11402	8.47458e-05	Q8CHS7	Q8CHS7	DRS7C_MOUSE
16.7418	16.9113	17.3758	17.0764	17.7331	18.4342	18.4927	18.533	18.5482	18.7059	18.3312	18.5702	18.2279	18.4117	18.1776	17.5567	17.6388	16.7199	17.8862	16.7212	central nervous system development [GO:0007417];myelination [GO:0042552];oligodendrocyte development [GO:0014003];ovarian follicle development [GO:0001541];positive regulation of axon extension [GO:0045773];response to glucose [GO:0009749];response to heat [GO:0009408];response to peptide hormone [GO:0043434];T cell receptor signaling pathway [GO:0050852];translational initiation [GO:0006413]	axon [GO:0030424];cytoplasm [GO:0005737];eukaryotic translation initiation factor 2B complex [GO:0005851]	ATP binding [GO:0005524];GTP binding [GO:0005525];guanyl-nucleotide exchange factor activity [GO:0005085];translation initiation factor activity [GO:0003743]	Translation initiation factor eIF-2B subunit beta (eIF-2B GDP-GTP exchange factor subunit beta)	Eif2b2	FUNCTION: Catalyzes the exchange of eukaryotic initiation factor 2-bound GDP for GTP. {ECO:0000250}.	-	-	-	-	Q99LD9	EI2BB_MOUSE	Eif2b2	-0.981055	1.02646	0.735824	-0.781226	-	C(0)	+	+	-	+		+	4.97569	8.49858e-05	Q99LD9	Q99LD9	EI2BB_MOUSE
17.5634	17.3027	17.3083	17.844	17.4649	16.5073	17.2269	16.8359	16.3911	16.0968	15.8253	15.4747	16.1	16.4543	16.1033	17.5881	17.6528	16.9651	17.4475	17.0328	calcium ion regulated lysosome exocytosis [GO:1990927];calcium ion-regulated exocytosis of neurotransmitter [GO:0048791];calcium-dependent activation of synaptic vesicle fusion [GO:0099502];calcium-ion regulated exocytosis [GO:0017156];cellular response to calcium ion [GO:0071277];phagocytosis [GO:0006909];phagosome-lysosome fusion [GO:0090385];plasma membrane repair [GO:0001778];regulation of bo…	axon terminus [GO:0043679];cytosol [GO:0005829];dendrite [GO:0030425];early phagosome [GO:0032009];exocytic vesicle [GO:0070382];GABA-ergic synapse [GO:0098982];glutamatergic synapse [GO:0098978];integral component of membrane [GO:0016021];lysosomal membrane [GO:0005765];lysosome [GO:0005764];neuronal cell body [GO:0043025];peroxisomal membrane [GO:0005778];peroxisome [GO:0005777];phagocytic vesi…	calcium ion binding [GO:0005509];calcium-dependent phospholipid binding [GO:0005544];calmodulin binding [GO:0005516];clathrin binding [GO:0030276];phosphatidylinositol-4,5-bisphosphate binding [GO:0005546];phosphatidylserine binding [GO:0001786];SNARE binding [GO:0000149]	Synaptotagmin-7 (Synaptotagmin VII) (SytVII)	Syt7	both actions contribute to triggering exocytosis. SYT7 binds Ca(2+) with high affinity and slow kinetics compared to other synaptotagmins (PubMed:26738595). Involved in Ca(2+)-triggered lysosomal exocytosis, a major component of the plasma membrane repair (By similarity). Ca(2+)-regulated delivery of lysosomal membranes to the cell surface is also involved in the phagocytic uptake of particles by…	-	-	-	-	Q9R0N7	SYT7_MOUSE	Syt7	0.94303	-0.366412	-1.28382	0.707199	-	C(1)	+	+	-	+		+	4.99238	8.52273e-05	Q9R0N7	Q9R0N7	SYT7_MOUSE
23.48	23.1534	23.6757	23.5165	23.6649	23.7995	24.0359	24.0691	23.9316	24.5812	24.48	24.4362	24.3578	24.4488	24.5105	23.48	23.5285	23.8288	23.5285	23.4923	angiogenesis [GO:0001525];cellular response to epidermal growth factor stimulus [GO:0071364];cellular response to leukemia inhibitory factor [GO:1990830];cellular response to lipopolysaccharide [GO:0071222];endocytosis [GO:0006897];negative regulation of apoptotic process [GO:0043066];negative regulation of translation [GO:0017148];positive regulation of interleukin-6 production [GO:0032755];posi…	cell cortex [GO:0005938];cell surface [GO:0009986];chromosome [GO:0005694];cytoplasm [GO:0005737];cytoplasmic ribonucleoprotein granule [GO:0036464];dense fibrillar component [GO:0001651];fibrillar center [GO:0001650];nucleolus [GO:0005730];nucleoplasm [GO:0005654];nucleus [GO:0005634];ribonucleoprotein complex [GO:1990904];spliceosomal complex [GO:0005681]	calcium ion binding [GO:0005509];DNA topoisomerase binding [GO:0044547];ErbB-4 class receptor binding [GO:1990631];histone binding [GO:0042393];identical protein binding [GO:0042802];laminin binding [GO:0043236];mRNA 5'-UTR binding [GO:0048027];protein C-terminus binding [GO:0008022];RNA binding [GO:0003723];rRNA primary transcript binding [GO:0042134];selenocysteine insertion sequence binding [G…	Nucleolin (Protein C23)	Ncl Nuc	FUNCTION: Nucleolin is the major nucleolar protein of growing eukaryotic cells. It is found associated with intranucleolar chromatin and pre-ribosomal particles. It induces chromatin decondensation by binding to histone H1. It is thought to play a role in pre-rRNA transcription and ribosome assembly. May play a role in the process of transcriptional elongation. Binds RNA oligonucleotides with 5'-…	-	-	-	-	P09405	NUCL_MOUSE	Ncl	-0.942006	0.430145	1.28153	-0.769666	-	C(0)	+	+	-	+		+	5.60389	8.57143e-05	P09405	P09405	NUCL_MOUSE
16.7125	16.8718	16.9606	16.6668	16.8515	18.1969	17.3556	17.8867	18.116	17.7527	18.0373	17.5983	18.0594	17.4375	17.9482	17.071	16.7397	17.1862	16.6031	17.1543	cation transport [GO:0006812];cellular response to mechanical stimulus [GO:0071260];detection of mechanical stimulus [GO:0050982];positive regulation of cell-cell adhesion mediated by integrin [GO:0033634];positive regulation of integrin activation [GO:0033625];positive regulation of myotube differentiation [GO:0010831];regulation of membrane potential [GO:0042391]	endoplasmic reticulum [GO:0005783];endoplasmic reticulum membrane [GO:0005789];endoplasmic reticulum-Golgi intermediate compartment membrane [GO:0033116];integral component of membrane [GO:0016021];lamellipodium membrane [GO:0031258];membrane [GO:0016020];plasma membrane [GO:0005886]	cation channel activity [GO:0005261];identical protein binding [GO:0042802];mechanosensitive ion channel activity [GO:0008381]	Piezo-type mechanosensitive ion channel component 1 (Protein FAM38A)	Piezo1 Fam38a	FUNCTION: Pore-forming subunit of a mechanosensitive non-specific cation channel. Generates currents characterized by a linear current-voltage relationship that are sensitive to ruthenium red and gadolinium. Plays a key role in epithelial cell adhesion by maintaining integrin activation through R-Ras recruitment to the ER, most probably in its activated state, and subsequent stimulation of calpai…	-	-	-	-	E2JF22	PIEZ1_MOUSE	Piezo1	-1.02317	0.936499	0.851606	-0.764939	-	C(0)	+	+	-	+		+	5.26083	8.59599e-05	E2JF22	E2JF22	PIEZ1_MOUSE
18.8545	19.4094	18.9112	19.2138	19.1529	20.2535	19.6767	19.9882	20.2066	20.2877	19.9074	19.9459	19.6348	19.9149	19.9601	19.411	18.8724	19.431	19.1532	18.9168	mitochondrion distribution [GO:0048311];mitochondrion organization [GO:0007005]	cytoplasm [GO:0005737];cytosol [GO:0005829];mitochondrial outer membrane [GO:0005741]	-	Protein misato homolog 1	Msto1	FUNCTION: Involved in the regulation of mitochondrial distribution and morphology. Required for mitochondrial fusion and mitochondrial network formation. {ECO:0000250|UniProtKB:Q9BUK6}.	-	-	-	-	Q2YDW2	MSTO1_MOUSE	Msto1	-0.941384	1.11144	0.669088	-0.839142	-	C(2)	+	+	-	+		+	5.44053	8.62069e-05	Q2YDW2	Q2YDW2	MSTO1_MOUSE
18.341	18.0253	18.3529	18.4655	18.4175	18.968	19.0779	18.8187	19.0289	19.1674	18.8269	19.0056	18.6016	18.9292	19.1213	18.133	17.9302	18.5043	18.1684	18.0854	autophagosome assembly [GO:0000045];autophagy [GO:0006914];autophagy of mitochondrion [GO:0000422];autophagy of peroxisome [GO:0030242];cell cycle [GO:0007049];glycophagy [GO:0061723];heart development [GO:0007507];liver development [GO:0001889];negative regulation of apoptotic process [GO:0043066];negative regulation of extrinsic apoptotic signaling pathway [GO:2001237];piecemeal microautophagy …	Atg1/ULK1 kinase complex [GO:1990316];autophagosome membrane [GO:0000421];cytoplasm [GO:0005737];cytosol [GO:0005829];extrinsic component of membrane [GO:0019898];lysosome [GO:0005764];nuclear membrane [GO:0031965];nucleus [GO:0005634];phagophore assembly site [GO:0000407];phagophore assembly site membrane [GO:0034045]	molecular adaptor activity [GO:0060090];protein kinase binding [GO:0019901]	RB1-inducible coiled-coil protein 1 (Coiled-coil-forming protein 1) (FAK family kinase-interacting protein of 200 kDa) (FIP200) (LaXp180)	Rb1cc1 Cc1 Kiaa0203	FUNCTION: Involved in autophagy (PubMed:23262492, PubMed:19258318). Regulates early events but also late events of autophagosome formation through direct interaction with Atg16L1 (PubMed:23392225, PubMed:23285000, PubMed:19258318). Required for the formation of the autophagosome-like double-membrane structure that surrounds the Salmonella-containing vacuole (SCV) during S.typhimurium infection an…	-	-	-	-	Q9ESK9	RBCC1_MOUSE	Rb1cc1	-0.700475	1.04243	0.752026	-1.09399	-	C(0)	+	+	-	+		+	5.7694	8.64553e-05	Q9ESK9	Q9ESK9	RBCC1_MOUSE
26.632	26.7771	26.673	26.6865	27.0084	26.1604	26.1661	25.6865	25.8457	26.1546	25.6431	26.0793	25.5869	25.2499	25.4073	26.7771	26.8623	26.1623	26.6595	26.425	cardiac muscle contraction [GO:0060048];cellular response to caffeine [GO:0071313];negative regulation of potassium ion transmembrane transporter activity [GO:1901017];negative regulation of potassium ion transport [GO:0043267];negative regulation of ryanodine-sensitive calcium-release channel activity [GO:0060315];protein polymerization [GO:0051258];regulation of cardiac muscle cell contraction …	cytoplasm [GO:0005737];junctional membrane complex [GO:0030314];sarcoplasmic reticulum [GO:0016529];sarcoplasmic reticulum lumen [GO:0033018];Z disc [GO:0030018]	calcium ion binding [GO:0005509];calcium-dependent protein binding [GO:0048306];protein homodimerization activity [GO:0042803];protein kinase C binding [GO:0005080]	Calsequestrin-2 (Calsequestrin, cardiac muscle isoform)	Casq2	FUNCTION: Calsequestrin is a high-capacity, moderate affinity, calcium-binding protein and thus acts as an internal calcium store in muscle. Calcium ions are bound by clusters of acidic residues at the protein surface, especially at the interface between subunits. Can bind around 60 Ca(2+) ions. Regulates the release of lumenal Ca(2+) via the calcium release channel RYR2;this plays an important r…	-	-	-	-	O09161	CASQ2_MOUSE	Casq2	1.01901	-0.446922	-1.24413	0.672048	-	C(1)	+	+	-	+		+	5.27595	0.00010084	O09161	O09161	CASQ2_MOUSE
20.2066	20.2185	20.2302	20.2989	20.1825	21.1079	20.9243	20.9459	21.2989	22.1581	20.9243	21.3805	21.0951	21.0756	21.3266	20.4067	20.2302	20.2185	20.1825	20.0156	adult locomotory behavior [GO:0008344];axonogenesis [GO:0007409];developmental growth [GO:0048589];microtubule cytoskeleton organization [GO:0000226];mitotic spindle organization [GO:0007052];muscle atrophy [GO:0014889];peripheral nervous system neuron axonogenesis [GO:0048936];post-chaperonin tubulin folding pathway [GO:0007023];post-embryonic development [GO:0009791];protein folding [GO:0006457…	cytoplasm [GO:0005737];cytoskeleton [GO:0005856]	alpha-tubulin binding [GO:0043014];unfolded protein binding [GO:0051082]	Tubulin-specific chaperone E (Tubulin-folding cofactor E)	Tbce	FUNCTION: Tubulin-folding protein;involved in the second step of the tubulin folding pathway and in the regulation of tubulin heterodimer dissociation (PubMed:12389029, PubMed:17184771). Required for correct organization of microtubule cytoskeleton and mitotic splindle, and maintenance of the neuronal microtubule network (By similarity). {ECO:0000250|UniProtKB:Q15813, ECO:0000269|PubMed:12389029,…	-	-	-	-	Q8CIV8	TBCE_MOUSE	Tbce	-0.876387	1.00344	0.778855	-0.905905	-	C(0)	+	+	-	+		+	5.12026	0.000105263	Q8CIV8	Q8CIV8	TBCE_MOUSE
14.7179		14.7208	14.8744	14.4365	15.5282	15.6793	15.8646	16.0151	15.9006	15.5797	15.6918	16.0492	15.6734	15.6283		14.3408	15.2014	14.6569		ceramide biosynthetic process [GO:0046513]	endoplasmic reticulum membrane [GO:0005789];integral component of membrane [GO:0016021]	heme binding [GO:0020037];iron ion binding [GO:0005506];monooxygenase activity [GO:0004497];oxidoreductase activity, acting on paired donors, with incorporation or reduction of molecular oxygen [GO:0016705]	Cytochrome P450 CYP4F16 (Cytochrome P450, family 4, subfamily f, polypeptide 16);Cytochrome P450, family 4, subfamily f, polypeptide 39	Cyp4f16;Cyp4f39	-	-	-	-	-	Q99N17;Q3V1F1;G3UW78;Q8BGU0	Q8BGU0_MOUSE;Q99N17_MOUSE	Cyp4f16;Cyp4f39	-1.13915	0.838105	0.707945	-1.05788	-	C(0)	+	+	-	+		+	5.03292	0.000105556	Q8BGU0;Q99N17	Q99N17;Q3V1F1;G3UW78;Q8BGU0	Q8BGU0_MOUSE;Q99N17_MOUSE
17.2549	17.5714	17.5619	17.6129	17.3353	18.5016	18.5124	18.7796	18.2797	18.7762	18.8682	17.7066	19.048	18.9642	18.9108	17.5826	17.4552	17.8607	17.264	17.2763	endonucleolytic cleavage of tricistronic rRNA transcript (SSU-rRNA, 5.8S rRNA, LSU-rRNA) [GO:0000479];maturation of SSU-rRNA from tricistronic rRNA transcript (SSU-rRNA, 5.8S rRNA, LSU-rRNA) [GO:0000462]	nucleolus [GO:0005730];preribosome, small subunit precursor [GO:0030688]	GTP binding [GO:0005525];GTPase activity [GO:0003924];U3 snoRNA binding [GO:0034511]	Pre-rRNA-processing protein TSR1 homolog	Tsr1 Kiaa1401	FUNCTION: Required during maturation of the 40S ribosomal subunit in the nucleolus. {ECO:0000250}.	-	-	-	-	Q5SWD9	TSR1_MOUSE	Tsr1	-0.90243	0.787382	0.986092	-0.871044	-	C(0)	+	+	-	+		+	4.96587	0.00010585	Q5SWD9	Q5SWD9	TSR1_MOUSE
19.2153	19.166	19.1717	19.2457	19.1082	18.4917	18.3643	18.5305	18.5824	18.5407	18.4503	18.722	18.2804	18.0151	18.5891	18.8247	18.95	19.13	19.2129	19.1776	bone development [GO:0060348];cellular response to granulocyte macrophage colony-stimulating factor stimulus [GO:0097011];cGMP biosynthetic process [GO:0006182];cGMP-mediated signaling [GO:0019934];negative regulation of meiotic cell cycle [GO:0051447];negative regulation of oocyte maturation [GO:1900194];ossification [GO:0001503];positive regulation of cGMP-mediated signaling [GO:0010753];recept…	integral component of plasma membrane [GO:0005887];plasma membrane [GO:0005886]	ATP binding [GO:0005524];GTP binding [GO:0005525];guanylate cyclase activity [GO:0004383];hormone binding [GO:0042562];identical protein binding [GO:0042802];natriuretic peptide receptor activity [GO:0016941];peptide hormone binding [GO:0017046];peptide receptor activity [GO:0001653];protein kinase activity [GO:0004672]	Atrial natriuretic peptide receptor 2 (EC 4.6.1.2) (Atrial natriuretic peptide receptor type B) (ANP-B) (ANPR-B) (NPR-B) (Guanylate cyclase B) (GC-B)	Npr2	FUNCTION: Receptor for the C-type natriuretic peptide NPPC/CNP hormone. Has guanylate cyclase activity upon binding of its ligand. May play a role in the regulation of skeletal growth. {ECO:0000269|PubMed:15572448}.	-	-	-	-	Q6VVW5	ANPRB_MOUSE	Npr2	1.06718	-0.778107	-1.024	0.734926	-	C(1)	+	+	-	+		+	5.7348	0.000107527	Q6VVW5	Q6VVW5	ANPRB_MOUSE
19.2319	19.1676	19.5652	19.2621		20.2764	20.6628	20.5731	20.4972	20.8576	20.9459	20.7715	21.1825	20.6971	20.5638		19.0334	17.1838	18.8302	19.4508	cell migration [GO:0016477];cell-matrix adhesion [GO:0007160];cellular protein localization [GO:0034613];endosome to melanosome transport [GO:0035646];epithelial cell differentiation [GO:0030855];negative regulation of epithelial cell migration [GO:0010633];pigment cell differentiation [GO:0050931];pigment granule maturation [GO:0048757];pigmentation [GO:0043473];positive regulation of cell adhes…	cell surface [GO:0009986];cytoplasm [GO:0005737];endosome lumen [GO:0031904];endosome membrane [GO:0010008];extracellular exosome [GO:0070062];extracellular space [GO:0005615];integral component of plasma membrane [GO:0005887];intracellular membrane-bounded organelle [GO:0043231];intrinsic component of plasma membrane [GO:0031226];late endosome [GO:0005770];late endosome membrane [GO:0031902];lys…	protein-containing complex binding [GO:0044877]	CD63 antigen (CD antigen CD63)	Cd63	FUNCTION: Functions as cell surface receptor for TIMP1 and plays a role in the activation of cellular signaling cascades. Plays a role in the activation of ITGB1 and integrin signaling, leading to the activation of AKT, FAK/PTK2 and MAP kinases. Promotes cell survival, reorganization of the actin cytoskeleton, cell adhesion, spreading and migration, via its role in the activation of AKT and FAK/P…	-	-	-	-	P41731	CD63_MOUSE	Cd63	-0.62429	0.642985	0.901838	-1.30674	-	C(0)	+	+	-	+		+	4.54142	0.000107817	P41731	P41731	CD63_MOUSE
21.4775	22.2332	21.8385	21.8614	22.0156	20.8113	21.002	20.654	20.4874	20.3962	20.1332	20.7471	21.0886	20.3321	20.4067	22.1174	21.7553	21.0088	21.5165	21.4923	D-xylose catabolic process [GO:0042843]	-	D-xylose 1-dehydrogenase (NADP+) activity [GO:0047837];nucleotide binding [GO:0000166];trans-1,2-dihydrobenzene-1,2-diol dehydrogenase activity [GO:0047115]	Trans-1,2-dihydrobenzene-1,2-diol dehydrogenase (EC 1.3.1.20) (D-xylose 1-dehydrogenase) (D-xylose-NADP dehydrogenase) (EC 1.1.1.179) (Dimeric dihydrodiol dehydrogenase)	Dhdh	-	-	-	-	-	Q9DBB8	DHDH_MOUSE	Dhdh	1.10636	-0.769871	-0.96851	0.632025	-	C(1)	+	+	-	+		+	4.92	0.000108696	Q9DBB8	Q9DBB8	DHDH_MOUSE
19.0119	19.1046	19.3081	19.2922	19.4245	18.6259	18.771	17.7699	19.1127	19.3213	17.2288	18.0164	17.2323	17.8906	17.6861	19.1445	19.2052	18.9669	18.8438	19.0178	neuron death [GO:0070997];neuron projection guidance [GO:0097485]	cytoplasm [GO:0005737]	filamin binding [GO:0031005];hydrolase activity, acting on carbon-nitrogen (but not peptide) bonds [GO:0016810];phosphoprotein binding [GO:0051219]	Dihydropyrimidinase-related protein 4 (DRP-4) (Collapsin response mediator protein 3) (CRMP-3) (UNC33-like phosphoprotein 4) (ULIP-4)	Dpysl4 Crmp3 Ulip4	FUNCTION: Necessary for signaling by class 3 semaphorins and subsequent remodeling of the cytoskeleton. Plays a role in axon guidance, neuronal growth cone collapse and cell migration (By similarity). {ECO:0000250}.	-	-	-	-	O35098	DPYL4_MOUSE	Dpysl4	0.819567	0.101022	-1.46776	0.547168	-	C(5)	-	+	-	+		+	4.84557	0.000108992	O35098	O35098	DPYL4_MOUSE
21.4324	21.7915	21.2477	21.6584	21.1946	20.5545	20.5451	20.5638	20.0821	19.1635	20.4067	20.4874	20.1206	20.714	20.7796	21.7553	21.6141	21.8461	21.4118	21.6006	activation of MAPK activity [GO:0000187];apoptotic process [GO:0006915];bone development [GO:0060348];cardiac muscle contraction [GO:0060048];cellular response to sorbitol [GO:0072709];MAPK cascade [GO:0000165];negative regulation of cold-induced thermogenesis [GO:0120163];osteoblast differentiation [GO:0001649];ovulation cycle process [GO:0022602];positive regulation of apoptotic process [GO:004…	cytoskeleton [GO:0005856];cytosol [GO:0005829];nucleoplasm [GO:0005654]	ATP binding [GO:0005524];identical protein binding [GO:0042802];MAP kinase kinase activity [GO:0004708];phosphatase activator activity [GO:0019211];protein kinase binding [GO:0019901];protein serine kinase activity [GO:0106310];protein serine/threonine kinase activator activity [GO:0043539];protein threonine kinase activity [GO:0106311];transcription regulator activator activity [GO:0140537];tran…	Dual specificity mitogen-activated protein kinase kinase 6 (MAP kinase kinase 6) (MAPKK 6) (EC 2.7.12.2) (MAPK/ERK kinase 6) (MEK 6) (SAPKK3)	Map2k6 Prkmk6 Sapkk3	and for IFNG-dependent gene transcription. Has a role in osteoclast differentiation through NF-kappa-B transactivation by TNFSF11, and in endochondral ossification and since SOX9 is another likely downstream target of the p38 MAPK pathway. MAP2K6/MKK6 mediates apoptotic cell death in thymocytes. Acts also as a regulator for melanocytes dendricity, through the modulation of Rho family GTPases. {EC…	-	-	-	-	P70236	MP2K6_MOUSE	Map2k6	0.737144	-1.09436	-0.637798	0.995016	-	C(4)	+	+	-	+		+	4.8545	0.00010929	P70236	P70236	MP2K6_MOUSE
20.5451	20.3321	20.4375	20.4874	20.3538	21.1015	21.0756	21.0292	21.3538	21.1519	21.1457	20.7056	20.9812	21.0691	21.1332	20.2877	20.265	20.7307	20.4067	20.5915	cell volume homeostasis [GO:0006884];chemical synaptic transmission [GO:0007268];chloride ion homeostasis [GO:0055064];chloride transmembrane transport [GO:1902476];potassium ion homeostasis [GO:0055075];potassium ion import across plasma membrane [GO:1990573]	integral component of membrane [GO:0016021];synapse [GO:0045202]	potassium:chloride symporter activity [GO:0015379];protein kinase binding [GO:0019901]	Solute carrier family 12 member 4 (Electroneutral potassium-chloride cotransporter 1) (Erythroid K-Cl cotransporter 1) (mKCC1)	Slc12a4 Kcc1	FUNCTION: Mediates electroneutral potassium-chloride cotransport when activated by cell swelling. May contribute to cell volume homeostasis in single cells. May be involved in the regulation of basolateral Cl(-) exit in NaCl absorbing epithelia.	-	-	-	-	Q9JIS8	S12A4_MOUSE	Slc12a4	-0.942042	1.10042	0.711467	-0.869846	-	C(2)	+	+	-	+		+	5.88321	0.000109589	Q9JIS8	Q9JIS8	S12A4_MOUSE
18.2658	18.0304	18.3712	18.279	18.4356	18.7624	19.008	19.1611	18.8025	18.8366	19.589	18.722	19.4204	19.6789	19.8162	18.6402	18.2202	18.2772	18.0771	17.8733	cell population proliferation [GO:0008283];cleavage in ITS2 between 5.8S rRNA and LSU-rRNA of tricistronic rRNA transcript (SSU-rRNA, 5.8S rRNA, LSU-rRNA) [GO:0000448];maturation of LSU-rRNA from tricistronic rRNA transcript (SSU-rRNA, 5.8S rRNA, LSU-rRNA) [GO:0000463];regulation of cell cycle [GO:0051726];regulation of signal transduction by p53 class mediator [GO:1901796];ribosomal large subuni…	chromosome [GO:0005694];nucleolus [GO:0005730];nucleoplasm [GO:0005654];PeBoW complex [GO:0070545];preribosome, large subunit precursor [GO:0030687];ribonucleoprotein complex [GO:1990904]	ribonucleoprotein complex binding [GO:0043021]	Ribosome biogenesis protein BOP1 (Block of proliferation 1 protein)	Bop1 Kiaa0124	FUNCTION: Component of the PeBoW complex, which is required for maturation of 28S and 5.8S ribosomal RNAs and formation of the 60S ribosome. {ECO:0000255|HAMAP-Rule:MF_03027, ECO:0000269|PubMed:10891491, ECO:0000269|PubMed:11390653, ECO:0000269|PubMed:12048210}.	-	-	-	-	P97452	BOP1_MOUSE	Bop1	-0.776876	0.356946	1.30135	-0.881418	-	C(0)	+	+	-	+		+	5.11655	0.00010989	P97452	P97452	BOP1_MOUSE
17.3588	17.4408	17.3187	17.9353	17.248	18.3898	18.7826	19.0167	18.6029	19.0633	18.4971	18.1284	18.2964	18.823	19.1555	17.9624	17.6865	18.0975	17.4624	17.5193	cleavage involved in rRNA processing [GO:0000469];maturation of SSU-rRNA [GO:0030490];ribosomal small subunit biogenesis [GO:0042274];visual perception [GO:0007601]	cytoplasm [GO:0005737];nucleolus [GO:0005730];nucleus [GO:0005634];preribosome, small subunit precursor [GO:0030688]	endoribonuclease activity [GO:0004521];metal ion binding [GO:0046872]	RNA-binding protein NOB1 (EC 3.1.-.-)	Nob1	FUNCTION: May play a role in mRNA degradation (By similarity). Endonuclease required for processing of 20S pre-rRNA precursor and biogenesis of 40S ribosomal subunits (By similarity). {ECO:0000250|UniProtKB:Q9FLL1, ECO:0000250|UniProtKB:Q9ULX3}.	-	-	-	-	Q8BW10	NOB1_MOUSE	Nob1	-1.09742	1.0212	0.712505	-0.636278	-	C(2)	+	+	-	+		+	4.94235	0.000111702	Q8BW10	Q8BW10	NOB1_MOUSE
21.4015	21.6051	21.2477	21.2185	21.4324	20.7955	21.1765	20.4874	20.6886	21.2535	19.1505	20.6971	18.8718	20.1946	19.8832	21.6453	21.8576	21.4067	21.4324	21.5685	cellular response to insulin stimulus [GO:0032869];insulin receptor signaling pathway [GO:0008286];negative regulation of insulin receptor signaling pathway [GO:0046627];negative regulation of meiotic cell cycle process involved in oocyte maturation [GO:1904145];signal transduction [GO:0007165]	cytoplasm [GO:0005737];endosome [GO:0005768];endosome membrane [GO:0010008];Golgi apparatus [GO:0005794];intracellular membrane-bounded organelle [GO:0043231];plasma membrane [GO:0005886]	phosphoprotein binding [GO:0051219];protein-macromolecule adaptor activity [GO:0030674];receptor tyrosine kinase binding [GO:0030971]	Growth factor receptor-bound protein 14 (GRB14 adapter protein)	Grb14	FUNCTION: Adapter protein which modulates coupling of cell surface receptor kinases with specific signaling pathways. Binds to, and suppresses signals from, the activated insulin receptor (INSR). Potent inhibitor of insulin-stimulated MAPK3 phosphorylation. Plays a critical role regulating PDPK1 membrane translocation in response to insulin stimulation and serves as an adapter protein to recruit …	-	-	-	-	Q9JLM9	GRB14_MOUSE	Grb14	0.598341	-0.0254375	-1.42171	0.848804	-	C(1)	+	+	-	+		+	4.70893	0.000112299	Q9JLM9	Q9JLM9	GRB14_MOUSE
18.2558	17.9934	17.2059	17.7723	17.5266	17.4564	17.666	17.1826	17.2283	17.1026	16.1268	16.6707	16.5575	17.1899	16.4994	17.9257	18.0329	18.0331	17.9591	18.2132	collagen catabolic process [GO:0030574];endodermal cell differentiation [GO:0035987];extracellular matrix organization [GO:0030198];response to estradiol [GO:0032355]	extracellular matrix [GO:0031012];integral component of plasma membrane [GO:0005887]	metalloendopeptidase activity [GO:0004222];zinc ion binding [GO:0008270]	Matrix metalloproteinase-15 (MMP-15) (EC 3.4.24.-) (Membrane-type matrix metalloproteinase 2) (MT-MMP 2) (MTMMP2) (Membrane-type-2 matrix metalloproteinase) (MT2-MMP) (MT2MMP)	Mmp15	FUNCTION: Endopeptidase that degrades various components of the extracellular matrix. May activate progelatinase A.	-	-	-	-	O54732	MMP15_MOUSE	Mmp15	0.532322	-0.170418	-1.36203	1.00013	-	C(1)	-	+	-	+		+	4.97558	0.000112601	O54732	O54732	MMP15_MOUSE
17.7688	17.4606	17.4928	17.9817	17.8921	17.316	16.7352	17.0409	17.1268	16.973	16.4775	16.5901	15.7843	16.7723	16.8404	17.8692	17.4212	17.9473	17.5387	17.6034	cellular response to L-arginine [GO:1903577];negative regulation of TORC1 signaling [GO:1904262];regulation of intracellular signal transduction [GO:1902531]	cytosol [GO:0005829]	identical protein binding [GO:0042802]	Cytosolic arginine sensor for mTORC1 subunit 2 (GATS-like protein 2)	Castor2 Gats Gatsl2	FUNCTION: Functions as a negative regulator of the TORC1 signaling pathway through the GATOR complex. As part of homodimers or heterodimers with CASTOR1, directly binds and inhibits the GATOR subcomplex GATOR2 and thereby mTORC1. Does not directly bind arginine, but binding of arginine to CASTOR1 disrupts the interaction of CASTOR2-containing heterodimers with GATOR2 which can in turn activate mT…	-	-	-	-	Q8CAB8	CAST2_MOUSE	Castor2	0.8618	-0.34154	-1.30563	0.785374	-	C(1)	+	+	-	+		+	5.02964	0.000121053	Q8CAB8	Q8CAB8	CAST2_MOUSE
20.8113	21.2006	20.895	21.0756	20.6628	19.4166	19.0425	17.7652	19.0227	18.8316	17.4928	17.979	14.2886	18.5235	18.5205	21.002	21.2243	20.4972	20.4972	20.5823	glycogen biosynthetic process [GO:0005978];glycogen metabolic process [GO:0005977];protein phosphorylation [GO:0006468]	phosphorylase kinase complex [GO:0005964]	ATP binding [GO:0005524];calmodulin binding [GO:0005516];enzyme binding [GO:0019899];phosphorylase kinase activity [GO:0004689];protein serine kinase activity [GO:0106310];protein threonine kinase activity [GO:0106311];tau-protein kinase activity [GO:0050321]	Phosphorylase b kinase gamma catalytic chain, skeletal muscle/heart isoform (EC 2.7.11.19) (Phosphorylase kinase subunit gamma-1) (Serine/threonine-protein kinase PHKG1) (EC 2.7.11.1) (EC 2.7.11.26)	Phkg1 Phkg	FUNCTION: Catalytic subunit of the phosphorylase b kinase (PHK), which mediates the neural and hormonal regulation of glycogen breakdown (glycogenolysis) by phosphorylating and thereby activating glycogen phosphorylase. In vitro, phosphorylates PYGM, TNNI3, MAPT/TAU, GAP43 and NRGN/RC3 (By similarity). {ECO:0000250}.	-	-	-	-	P07934	PHKG1_MOUSE	Phkg1	0.858263	-0.381947	-1.23572	0.759402	-	C(1)	+	+	-	+		+	4.30076	0.000121372	P07934	P07934	PHKG1_MOUSE
17.1244	16.3509	17.1827	16.9468	16.7448	18.933	17.6312	18.5454	18.2351	17.9053	18.6804	17.6427	18.4835	18.4381	18.5999	16.3976	16.5766	17.0741	17.2088	17.38	positive regulation of cell-substrate adhesion [GO:0010811]	collagen trimer [GO:0005581];endoplasmic reticulum [GO:0005783];extracellular matrix [GO:0031012];extracellular region [GO:0005576];Golgi apparatus [GO:0005794]	-	Collagen alpha-1(XXVI) chain (Alpha-1 type XXVI collagen) (EMI domain-containing protein 2) (Emilin and multimerin domain-containing protein 2) (Emu2)	Col26a1 Col26a Emid2 Emu2	-	-	-	-	-	Q91VF6	COQA1_MOUSE	Col26a1	-0.913781	0.803987	0.952006	-0.842212	-	C(0)	+	+	-	+		+	4.69622	0.000121693	Q91VF6	Q91VF6	COQA1_MOUSE
21.6276	21.5638	21.7223	21.1269	21.6276	20.5638	20.4067	19.6091	20.3962	20.0292	19.0263	20.8113	20.1825	19.9316	19.8153	21.4726	21.6628	21.002	21.3484	21.2006	brown fat cell differentiation [GO:0050873];protein transport [GO:0015031]	cytosol [GO:0005829];fibrillar center [GO:0001650];membrane [GO:0016020];nucleolus [GO:0005730]	methanethiol oxidase activity [GO:0018549];selenium binding [GO:0008430]	Methanethiol oxidase (MTO) (EC 1.8.3.4) (56 kDa selenium-binding protein) (SBP56) (SP56) (Selenium-binding protein 1)	Selenbp1 Lpsb	FUNCTION: Catalyzes the oxidation of methanethiol, an organosulfur compound known to be produced in substantial amounts by gut bacteria (PubMed:29255262). Selenium-binding protein which may be involved in the sensing of reactive xenobiotics in the cytoplasm. May be involved in intra-Golgi protein transport (By similarity). {ECO:0000250|UniProtKB:Q8VIF7, ECO:0000269|PubMed:29255262}.	-	-	-	-	P17563	SBP1_MOUSE	Selenbp1	0.994895	-0.710779	-1.02769	0.74357	-	C(1)	+	+	-	+		+	4.72295	0.000122016	P17563	P17563	SBP1_MOUSE
[truncated: 9,738 more rows]
[truncated: 24 more columns]

## Sheet: k-means enrichment
	categoricalColumn	testColumn	category	groupName	oddsratio(Enrichment)	p-value(Fisher)	p-value(Chi2)	n_positive(group)	n_positive(total)	n_negative(group)	n_negative(total)	groupSize	totalSize	labels	fdr_tsbh p-value(Fisher)	fdr_tsbh p-value(Chi2)
0	C(kmeans)_MitoCarta.30	Gene ontology (biological process)	tricarboxylic acid cycle [GO:0006099]	C(0)	43.0922	1.77966e-11	9.50717e-47	9	28	109	10025	118	10053	Dlat_Idh3b_Csl_Idh3a_Sdhb_Mdh2 Mor1_Fh Fh1_Ndufs4_Idh2_Ogdhl_Dlst_Idh3g_Mdh1 Mor2_Aco2_Sucla2_Aco1 Ireb1 Irebp_Cs_Pdhb_Sdha_Pdha1 Pdha-1_Sdhc_Ireb2 Irp2_Idh1_Ogdh Kiaa4192_Sdhaf2 Pgl2 Sdh5_Suclg2_Suclg1_Sdhd	3.55931e-11	1.90143e-46
[truncated: 127 more rows]

## Sheet: raw data
01_WT	02_WT	03_WT	04_WT	05_WT	06_Cox10	07_Cox10	08_Cox10	09_Cox10	10_Cox10	11_Cox10Opa1d4	12_Cox10Opa1d4	13_Cox10Opa1d4	14_Cox10Opa1d4	15_Cox10Opa1d4	16_OPA1d4	17_OPA1d4	18_OPA1d4	19_OPA1d4	20_OPA1d4	Gene ontology (biological process)	Gene ontology (cellular component)	Gene ontology (molecular function)	Protein names	Gene names	Function [CC]	MitoCarta3.0_List	MitoCarta3.0_Evidence	MitoCarta3.0_SubMitoLocalization	MitoCarta3.0_MitoPathways	Protein.Ids	Protein.Names	Genes	Significant Cox10_WT	Significant Cox10Opa1d4_WT	Significant OPA1d4_WT	Significant Cox10Opa1d4_OPA1d4	Significant Cox10Opa1d4_Cox10	-Log p-value Cox10_WT	q-value Cox10_WT	log2FC Cox10_WT	Test statistic Cox10_WT	-Log p-value Cox10Opa1d4_WT	q-value Cox10Opa1d4_WT	log2FC Cox10Opa1d4_WT	Test statistic Cox10Opa1d4_WT	-Log p-value OPA1d4_WT	q-value OPA1d4_WT	log2FC OPA1d4_WT	Test statistic OPA1d4_WT
[truncated: 10,050 more rows]
[truncated: 13 more columns]
